# Supplementary material for: Quercetin Inhibits the Proliferation and Aflatoxins Biosynthesis of Aspergillus flavus
Source: Toxins (Basel). 2019 Mar 9;11(3):154. doi: 10.3390/toxins11030154 (PMC6468572; doi:10.3390/toxins11030154)
Supplement: Supplementary file 1 [file toxins-11-00154-s001.zip]

Archive with 2 entries (2 files):
- Table S3.xls
- toxins-454741-supplementary.pdf
