# Supplementary material for: Quercetin Inhibits the Proliferation and Aflatoxins Biosynthesis of Aspergillus flavus
Source: Toxins (Basel). 2019 Mar 9;11(3):154. doi: 10.3390/toxins11030154 (PMC6468572; doi:10.3390/toxins11030154)
Supplement: Supplementary file 1 [file toxins-11-00154-s001.zip › Table S3.xls]

## Sheet: Sheet1
Table S2. Differentially expressed genes (log2[fold change]=log2[QT/CK]>1, Probability＞0.8)
XP_002383406.1	5697	118.18	23.9	-2.3059	Down	0.847675	1,3-beta-glucan synthase catalytic subunit FksP [Aspergillus flavus NRRL3357]	K00706|1|0.0|3959|afv:AFLA_052800|1,3-beta-glucan synthase [EC:2.4.1.34] (A)	-	-	-	gi|380482757|emb|CCF41039.1|/0.0e+00/1,3-beta-glucan synthase component FKS1 [Colletotrichum higginsianum]
XP_002380389.1	915	4447.02	1085.96	-2.03387	Down	0.883273	1,3-beta-glucanosyltransferase Bgt1 [Aspergillus flavus NRRL3357]	K01210|1|0.0|626|afv:AFLA_068300|glucan 1,3-beta-glucosidase [EC:3.2.1.58] (A)	-	GO:0004553//hydrolase activity, hydrolyzing O-glycosyl compounds;GO:0016787//hydrolase activity	GO:0005975//carbohydrate metabolic process	gi|169781516|ref|XP_001825221.1|/3.0e-182/glucan 1,3-beta-glucosidase [Aspergillus oryzae RIB40]|gi|238498308|ref|XP_002380389.1| 1,3-beta-glucanosyltransferase Bgt1 [Aspergillus flavus NRRL3357]|gi|83773963|dbj|BAE64088.1| unnamed protein product [Aspergillus oryzae RIB40]|gi|220693663|gb|EED50008.1| 1,3-beta-glucanosyltransferase Bgt1 [Aspergillus flavus NRRL3357]|gi|391865339|gb|EIT74623.1| gl…
XP_002378592.1	1365	636.15	40.1967	-3.98422	Down	0.92739	1,3-beta-glucanosyltransferase Gel1 [Aspergillus flavus NRRL3357]	-	-	-	GO:0005975//carbohydrate metabolic process	gi|169777545|ref|XP_001823238.1|/2.6e-268/1,3-beta-glucanosyltransferase gel1 [Aspergillus oryzae RIB40]|gi|238494712|ref|XP_002378592.1| 1,3-beta-glucanosyltransferase Gel1 [Aspergillus flavus NRRL3357]|gi|83771975|dbj|BAE62105.1| unnamed protein product [Aspergillus oryzae RIB40]|gi|220695242|gb|EED51585.1| 1,3-beta-glucanosyltransferase Gel1 [Aspergillus flavus NRRL3357]|gi|391871362|gb|EIT805…
XP_002376756.1	1422	20.4367	188.14	3.20257	Up	0.892648	1,3-beta-glucanosyltransferase Gel2 [Aspergillus flavus NRRL3357]	-	-	GO:0016740//transferase activity	GO:0005975//carbohydrate metabolic process	gi|238491038|ref|XP_002376756.1|/5.4e-277/1,3-beta-glucanosyltransferase Gel2 [Aspergillus flavus NRRL3357]|gi|220697169|gb|EED53510.1| 1,3-beta-glucanosyltransferase Gel2 [Aspergillus flavus NRRL3357]
XP_002380778.1	903	128.917	407.4	1.66001	Up	0.843931	2,3-diketo-5-methylthio-1-phosphopentane phosphatase, putative [Aspergillus flavus NRRL3357]	-	-	GO:0016791//phosphatase activity	GO:0008152//metabolic process;GO:0016311//dephosphorylation	gi|238499087|ref|XP_002380778.1|/8.4e-176/2,3-diketo-5-methylthio-1-phosphopentane phosphatase, putative [Aspergillus flavus NRRL3357]|gi|220692531|gb|EED48877.1| 2,3-diketo-5-methylthio-1-phosphopentane phosphatase, putative [Aspergillus flavus NRRL3357]
XP_002384241.1	618	326.79	1011.76	1.63044	Up	0.851361	28 kDa heat- and acid-stable phosphoprotein, putative [Aspergillus flavus NRRL3357]	-	-	-	-	gi|238506078|ref|XP_002384241.1|/5.7e-109/28 kDa heat- and acid-stable phosphoprotein, putative [Aspergillus flavus NRRL3357]|gi|220690355|gb|EED46705.1| 28 kDa heat- and acid-stable phosphoprotein, putative [Aspergillus flavus NRRL3357]
XP_002374930.1	732	145.66	395.767	1.44205	Up	0.824475	2-heptaprenyl-1,4-naphthoquinone methyltransferase, putative [Aspergillus flavus NRRL3357]	-	-	GO:0016740//transferase activity;GO:0008168//methyltransferase activity	GO:0032259//methylation	gi|238487384|ref|XP_002374930.1|/1.7e-142/2-heptaprenyl-1,4-naphthoquinone methyltransferase, putative [Aspergillus flavus NRRL3357]|gi|220699809|gb|EED56148.1| 2-heptaprenyl-1,4-naphthoquinone methyltransferase, putative [Aspergillus flavus NRRL3357]|gi|391867608|gb|EIT76854.1| 2-heptaprenyl-1,4-naphthoquinone methyltransferase, putative [Aspergillus oryzae 3.042]|gi|635508268|gb|KDE80252.1| 2-h…
XP_002383709.1	999	122.913	39.03	-1.65499	Down	0.809985	2-nitropropane dioxygenase family oxidoreductase, putative [Aspergillus flavus NRRL3357]	-	-	GO:0003824//catalytic activity;GO:0051213//dioxygenase activity;GO:0018580//nitronate monooxygenase activity	GO:0055114//oxidation-reduction process	gi|238504960|ref|XP_002383709.1|/1.1e-190/2-nitropropane dioxygenase family oxidoreductase, putative [Aspergillus flavus NRRL3357]|gi|317155053|ref|XP_001824883.2| nitronate monooxygenase [Aspergillus oryzae RIB40]|gi|220689823|gb|EED46173.1| 2-nitropropane dioxygenase family oxidoreductase, putative [Aspergillus flavus NRRL3357]|gi|391867188|gb|EIT76438.1| dioxygenases related to 2-nitropropane …
XP_002382083.1	1248	105.677	342.517	1.69652	Up	0.844094	3'(2'),5'-bisphosphate nucleotidase [Aspergillus flavus NRRL3357]	K01082|1|0.0|845|afv:AFLA_128900|3'(2'), 5'-bisphosphate nucleotidase [EC:3.1.3.7] (A)	-	GO:0008441//3'(2'),5'-bisphosphate nucleotidase activity	GO:0046854//phosphatidylinositol phosphorylation;GO:0006790//sulfur compound metabolic process;GO:0016311//dephosphorylation	gi|238501698|ref|XP_002382083.1|/4.5e-236/3'(2'),5'-bisphosphate nucleotidase [Aspergillus flavus NRRL3357]|gi|317142788|ref|XP_001819093.2| 3'(2'),5'-bisphosphate nucleotidase [Aspergillus oryzae RIB40]|gi|220692320|gb|EED48667.1| 3'(2'),5'-bisphosphate nucleotidase [Aspergillus flavus NRRL3357]
XP_002382045.1	1032	64.7267	7.19667	-3.16896	Down	0.849533	3-dehydroshikimate dehydratase, putative [Aspergillus flavus NRRL3357]	K01726|4|0.0|520|afm:AFUA_6G08740|[EC:4.2.1.-] (A)	-	-	-	gi|238501622|ref|XP_002382045.1|/1.1e-205/3-dehydroshikimate dehydratase, putative [Aspergillus flavus NRRL3357]|gi|220692282|gb|EED48629.1| 3-dehydroshikimate dehydratase, putative [Aspergillus flavus NRRL3357]
XP_002385557.1	960	105.317	298.613	1.50354	Up	0.825123	3-hydroxybutyryl-CoA dehydrogenase, putative [Aspergillus flavus NRRL3357]	K00074|1|0.0|649|afv:AFLA_115040|3-hydroxybutyryl-CoA dehydrogenase [EC:1.1.1.157] (A)	-	GO:0003857//3-hydroxyacyl-CoA dehydrogenase activity;GO:0070403//NAD+ binding;GO:0016491//oxidoreductase activity;GO:0016616//oxidoreductase activity, acting on the CH-OH group of donors, NAD or NADP as acceptor;GO:0050662//coenzyme binding	GO:0055114//oxidation-reduction process;GO:0006631//fatty acid metabolic process	gi|169784193|ref|XP_001826558.1|/4.9e-176/3-hydroxybutyryl-CoA dehydrogenase [Aspergillus oryzae RIB40]|gi|238508745|ref|XP_002385557.1| 3-hydroxybutyryl-CoA dehydrogenase, putative [Aspergillus flavus NRRL3357]|gi|83775303|dbj|BAE65425.1| unnamed protein product [Aspergillus oryzae RIB40]|gi|220688449|gb|EED44802.1| 3-hydroxybutyryl-CoA dehydrogenase, putative [Aspergillus flavus NRRL3357]|gi|39…
XP_002382924.1	771	2358.77	2.84	-1.92082	Down	0.877112	40S ribosomal protein S1 [Aspergillus flavus NRRL3357]	K02984|1|0.0|524|afv:AFLA_047870|small subunit ribosomal protein S3Ae (A)	GO:0005737//cytoplasm;GO:0005622//intracellular;GO:0005840//ribosome;GO:0030529//ribonucleoprotein complex;GO:0022627//cytosolic small ribosomal subunit	GO:0003735//structural constituent of ribosome	GO:0006412//translation	gi|169765315|ref|XP_001817129.1|/1.7e-142/40S ribosomal protein S1 [Aspergillus oryzae RIB40]|gi|238503382|ref|XP_002382924.1| 40S ribosomal protein S1 [Aspergillus flavus NRRL3357]|gi|121806889|sp|Q2UTI8.1|RS3A_ASPOR RecName: Full=40S ribosomal protein S1 [Aspergillus oryzae RIB40]|gi|269969561|sp|B8NSD4.1|RS3A_ASPFN RecName: Full=40S ribosomal protein S1 [Aspergillus flavus NRRL3357]|gi|8376498…
XP_002374944.1	609	976.717	6.73935	-2.16112	Down	0.890009	40S ribosomal protein S10b [Aspergillus flavus NRRL3357]	K02947|1|6e-149|415|afv:AFLA_034340|small subunit ribosomal protein S10e (A)	GO:0005840//ribosome	-	-	gi|238487412|ref|XP_002374944.1|/4.6e-117/40S ribosomal protein S10b [Aspergillus flavus NRRL3357]|gi|220699823|gb|EED56162.1| 40S ribosomal protein S10b [Aspergillus flavus NRRL3357]
XP_002383207.1	453	723.897	1.46975	-1.69897	Down	0.858804	40S ribosomal protein S12 [Aspergillus flavus NRRL3357]	K02951|1|2e-106|303|afv:AFLA_050800|small subunit ribosomal protein S12e (A)	GO:0005622//intracellular;GO:0005840//ribosome;GO:0030529//ribonucleoprotein complex	GO:0003735//structural constituent of ribosome	GO:0006412//translation	gi|238503950|ref|XP_002383207.1|/9.1e-82/40S ribosomal protein S12 [Aspergillus flavus NRRL3357]|gi|317138379|ref|XP_001816865.2| 40S ribosomal protein S12 [Aspergillus oryzae RIB40]|gi|220690678|gb|EED47027.1| 40S ribosomal protein S12 [Aspergillus flavus NRRL3357]|gi|391863428|gb|EIT72739.1| 40S ribosomal protein [Aspergillus oryzae 3.042]|gi|635505547|gb|KDE77612.1| 40S ribosomal protein [Aspe…
XP_002372420.1	456	802.26	9.62712	-1.92082	Down	0.876758	40S ribosomal protein S13 [Aspergillus flavus NRRL3357]	K02953|1|4e-107|305|afv:AFLA_075030|small subunit ribosomal protein S13e (A)	GO:0005622//intracellular;GO:0005840//ribosome	GO:0003735//structural constituent of ribosome	GO:0006412//translation	gi|169765762|ref|XP_001817352.1|/4.6e-81/40S ribosomal protein S13 [Aspergillus oryzae RIB40]|gi|238482363|ref|XP_002372420.1| 40S ribosomal protein S13 [Aspergillus flavus NRRL3357]|gi|83765207|dbj|BAE55350.1| unnamed protein product [Aspergillus oryzae RIB40]|gi|220700470|gb|EED56808.1| 40S ribosomal protein S13 [Aspergillus flavus NRRL3357]|gi|391864584|gb|EIT73879.1| 40S ribosomal protein [As…
XP_002377879.1	453	765.613	3.82807	-2.30103	Down	0.893296	40S ribosomal protein S14 [Aspergillus flavus NRRL3357]	K02955|1|7e-106|302|afv:AFLA_044170|small subunit ribosomal protein S14e (A)	GO:0005840//ribosome;GO:0030529//ribonucleoprotein complex	GO:0003735//structural constituent of ribosome	GO:0006412//translation	gi|169783484|ref|XP_001826204.1|/2.3e-80/40S ribosomal protein S14 [Aspergillus oryzae RIB40]|gi|238493285|ref|XP_002377879.1| 40S ribosomal protein S14 [Aspergillus flavus NRRL3357]|gi|83774948|dbj|BAE65071.1| unnamed protein product [Aspergillus oryzae RIB40]|gi|220696373|gb|EED52715.1| 40S ribosomal protein S11 [Aspergillus flavus NRRL3357]|gi|391869008|gb|EIT78215.1| 40S ribosomal protein [As…
XP_002377915.1	462	2185.43	34.9669	-1.79588	Down	0.87095	40S ribosomal protein S15 [Aspergillus flavus NRRL3357]	K02958|1|4e-110|313|afv:AFLA_044530|small subunit ribosomal protein S15e (A)	GO:0005840//ribosome;GO:0030529//ribonucleoprotein complex;GO:0015935//small ribosomal subunit	GO:0003735//structural constituent of ribosome;GO:0003723//RNA binding	GO:0006412//translation	gi|238493357|ref|XP_002377915.1|/6.1e-83/40S ribosomal protein S15 [Aspergillus flavus NRRL3357]|gi|317157120|ref|XP_003190809.1| 40S ribosomal protein S15 [Aspergillus oryzae RIB40]|gi|220696409|gb|EED52751.1| 40S ribosomal protein S15, putative [Aspergillus flavus NRRL3357]
XP_002377873.1	432	763.167	9.92117	-1.88606	Down	0.874134	40S ribosomal protein S16 [Aspergillus flavus NRRL3357]	K02960|1|5e-102|291|afv:AFLA_044110|small subunit ribosomal protein S16e (A)	GO:0005840//ribosome;GO:0030529//ribonucleoprotein complex	GO:0003735//structural constituent of ribosome	GO:0006412//translation	gi|115384680|ref|XP_001208887.1|/1.3e-76/40S ribosomal protein S16 [Aspergillus terreus NIH2624]|gi|169783476|ref|XP_001826200.1| 40S ribosomal protein S16 [Aspergillus oryzae RIB40]|gi|238493273|ref|XP_002377873.1| 40S ribosomal protein S16 [Aspergillus flavus NRRL3357]|gi|83774944|dbj|BAE65067.1| unnamed protein product [Aspergillus oryzae RIB40]|gi|114196579|gb|EAU38279.1| 40S ribosomal protei…
XP_002381782.1	426	2183.29	43.6657	-1.69897	Down	0.864199	40S ribosomal protein S17 [Aspergillus flavus NRRL3357]	K02962|1|4e-100|286|afv:AFLA_125890|small subunit ribosomal protein S17e (A)	GO:0005622//intracellular;GO:0005840//ribosome	GO:0003735//structural constituent of ribosome	GO:0006412//translation	gi|169781244|ref|XP_001825085.1|/2.2e-74/40S ribosomal protein S17 [Aspergillus oryzae RIB40]|gi|238501096|ref|XP_002381782.1| 40S ribosomal protein S17 [Aspergillus flavus NRRL3357]|gi|83773827|dbj|BAE63952.1| unnamed protein product [Aspergillus oryzae RIB40]|gi|220692019|gb|EED48366.1| 40S ribosomal protein S17, putative [Aspergillus flavus NRRL3357]|gi|391874182|gb|EIT83110.1| 40S ribosomal p…
XP_002385145.1	468	1360.5	34.0124	-1.60206	Down	0.856608	40S ribosomal protein S18 [Aspergillus flavus NRRL3357]	K02964|1|4e-111|315|afv:AFLA_009000|small subunit ribosomal protein S18e (A)	GO:0005622//intracellular;GO:0005840//ribosome;GO:0030529//ribonucleoprotein complex	GO:0003735//structural constituent of ribosome;GO:0003723//RNA binding;GO:0003676//nucleic acid binding	GO:0006412//translation	gi|169784886|ref|XP_001826904.1|/4.7e-85/40S ribosomal protein S18 [Aspergillus oryzae RIB40]|gi|238507888|ref|XP_002385145.1| 40S ribosomal protein S18 [Aspergillus flavus NRRL3357]|gi|83775651|dbj|BAE65771.1| unnamed protein product [Aspergillus oryzae RIB40]|gi|220688664|gb|EED45016.1| ribosomal protein S13p/S18e [Aspergillus flavus NRRL3357]|gi|391864474|gb|EIT73770.1| ribosomal protein [Aspe…
XP_002383192.1	447	898.767	20.6716	-1.63827	Down	0.85733	40S ribosomal protein S19 [Aspergillus flavus NRRL3357]	K02966|1|1e-106|304|afv:AFLA_050650|small subunit ribosomal protein S19e (A)	GO:0005622//intracellular;GO:0005840//ribosome	GO:0003735//structural constituent of ribosome	GO:0006412//translation	gi|169764811|ref|XP_001816877.1|/2.0e-81/40S ribosomal protein S19 [Aspergillus oryzae RIB40]|gi|238503920|ref|XP_002383192.1| 40S ribosomal protein S19 [Aspergillus flavus NRRL3357]|gi|83764731|dbj|BAE54875.1| unnamed protein product [Aspergillus oryzae RIB40]|gi|220690663|gb|EED47012.1| 40S ribosomal protein S19 [Aspergillus flavus NRRL3357]|gi|391863379|gb|EIT72690.1| 40S ribosomal protein [As…
XP_002384506.1	780	651.897	23.4683	-1.4437	Down	0.838935	40S ribosomal protein S2 [Aspergillus flavus NRRL3357]	K02981|1|0.0|521|afv:AFLA_117990|small subunit ribosomal protein S2e (A)	GO:0005840//ribosome;GO:0030529//ribonucleoprotein complex;GO:0015935//small ribosomal subunit	GO:0003735//structural constituent of ribosome;GO:0003723//RNA binding	GO:0006412//translation	gi|169785585|ref|XP_001827253.1|/3.9e-146/40S ribosomal protein S2 [Aspergillus oryzae RIB40]|gi|238506609|ref|XP_002384506.1| 40S ribosomal protein S2 [Aspergillus flavus NRRL3357]|gi|83776001|dbj|BAE66120.1| unnamed protein product [Aspergillus oryzae RIB40]|gi|220689219|gb|EED45570.1| ribosomal protein S5 [Aspergillus flavus NRRL3357]|gi|391866451|gb|EIT75723.1| 40S ribosomal protein S2/30S ri…
XP_002377777.1	351	1318.84	44.8407	-1.46852	Down	0.844212	40S ribosomal protein S20 [Aspergillus flavus NRRL3357]	K02969|1|2e-80|234|afv:AFLA_043150|small subunit ribosomal protein S20e (A)	GO:0005622//intracellular;GO:0005840//ribosome;GO:0015935//small ribosomal subunit	GO:0003735//structural constituent of ribosome;GO:0003723//RNA binding	GO:0006412//translation	gi|238493081|ref|XP_002377777.1|/1.3e-59/40S ribosomal protein S20 [Aspergillus flavus NRRL3357]|gi|83774863|dbj|BAE64986.1| unnamed protein product [Aspergillus oryzae RIB40]|gi|220696271|gb|EED52613.1| 40S ribosomal protein S10a [Aspergillus flavus NRRL3357]|gi|391864900|gb|EIT74192.1| 40S ribosomal protein [Aspergillus oryzae 3.042]|gi|635503894|gb|KDE76007.1| 40S ribosomal protein [Aspergillu…
XP_002381032.1	267	8890.06	515.623	-1.23657	Down	0.82076	40S ribosomal protein S21 [Aspergillus flavus NRRL3357]	K02971|1|1e-60|183|afv:AFLA_092120|small subunit ribosomal protein S21e (A)	GO:0005737//cytoplasm;GO:0005622//intracellular;GO:0005840//ribosome;GO:0030529//ribonucleoprotein complex	GO:0003735//structural constituent of ribosome	GO:0006364//rRNA processing;GO:0006412//translation	gi|238499595|ref|XP_002381032.1|/4.6e-45/40S ribosomal protein S21 [Aspergillus flavus NRRL3357]|gi|317150357|ref|XP_003190415.1| 40S ribosomal protein S21 [Aspergillus oryzae RIB40]|gi|220692785|gb|EED49131.1| 40S ribosomal protein S21 [Aspergillus flavus NRRL3357]
XP_002373289.1	393	680.39	6.8039	-2.06751	Down	0.884305	40S ribosomal protein S22 [Aspergillus flavus NRRL3357]	K02957|1|4e-94|270|afv:AFLA_083740|small subunit ribosomal protein S15Ae (A)	GO:0005840//ribosome;GO:0030529//ribonucleoprotein complex	GO:0003735//structural constituent of ribosome	GO:0006412//translation	gi|169767258|ref|XP_001818100.1|/1.9e-69/40S ribosomal protein S22 [Aspergillus oryzae RIB40]|gi|238484101|ref|XP_002373289.1| 40S ribosomal protein S22 [Aspergillus flavus NRRL3357]|gi|317140285|ref|XP_003189253.1| 40S ribosomal protein S22 [Aspergillus oryzae RIB40]|gi|83765955|dbj|BAE56098.1| unnamed protein product [Aspergillus oryzae RIB40]|gi|220701339|gb|EED57677.1| 40S ribosomal protein S…
XP_002376193.1	438	846.687	3.38675	-2.39987	Down	0.896112	40S ribosomal protein S23 [Aspergillus flavus NRRL3357]	K02973|1|1e-101|291|afv:AFLA_021730|small subunit ribosomal protein S23e (A)	GO:0005622//intracellular;GO:0005840//ribosome;GO:0030529//ribonucleoprotein complex;GO:0015935//small ribosomal subunit	GO:0003735//structural constituent of ribosome	GO:0006412//translation	gi|115402153|ref|XP_001217153.1|/4.5e-79/40S ribosomal protein S23 [Aspergillus terreus NIH2624]|gi|169763938|ref|XP_001727869.1| 40S ribosomal protein S23 [Aspergillus oryzae RIB40]|gi|238489911|ref|XP_002376193.1| 40S ribosomal protein S23 [Aspergillus flavus NRRL3357]|gi|83770897|dbj|BAE61030.1| unnamed protein product [Aspergillus oryzae RIB40]|gi|114188999|gb|EAU30699.1| 40S ribosomal protei…
XP_002380691.1	402	1901.14	7.60456	-2.39794	Down	0.898043	40S ribosomal protein S24 [Aspergillus flavus NRRL3357]	K02974|1|5e-94|271|afv:AFLA_071320|small subunit ribosomal protein S24e (A)	GO:0005622//intracellular;GO:0005840//ribosome;GO:0030529//ribonucleoprotein complex	GO:0003735//structural constituent of ribosome;GO:0000166//nucleotide binding	GO:0006412//translation	gi|169782054|ref|XP_001825490.1|/7.3e-71/40S ribosomal protein S24 [Aspergillus oryzae RIB40]|gi|238498912|ref|XP_002380691.1| 40S ribosomal protein S24 [Aspergillus flavus NRRL3357]|gi|83774232|dbj|BAE64357.1| unnamed protein product [Aspergillus oryzae RIB40]|gi|220693965|gb|EED50310.1| 37S ribosomal protein S24 [Aspergillus flavus NRRL3357]|gi|391868066|gb|EIT77289.1| 40S ribosomal protein [As…
XP_002373220.1	270	5390.12	29.6457	-2.25964	Down	0.892677	40S ribosomal protein S25 [Aspergillus flavus NRRL3357]	K02975|1|3e-58|177|afv:AFLA_083050|small subunit ribosomal protein S25e (A)	GO:0005840//ribosome	-	-	gi|238483963|ref|XP_002373220.1|/1.7e-42/40S ribosomal protein S25 [Aspergillus flavus NRRL3357]|gi|317140195|ref|XP_001818039.2| 40S ribosomal protein S25 [Aspergillus oryzae RIB40]|gi|220701270|gb|EED57608.1| 40S ribosomal protein S25, putative [Aspergillus flavus NRRL3357]
XP_002381973.1	444	4272.09	26.0597	-2.21467	Down	0.89194	40S ribosomal protein S26 [Aspergillus flavus NRRL3357]	K02976|1|1e-105|301|afv:AFLA_127800|small subunit ribosomal protein S26e (A)	GO:0005622//intracellular;GO:0005840//ribosome	GO:0003735//structural constituent of ribosome	GO:0006412//translation	gi|238501478|ref|XP_002381973.1|/1.4e-82/40S ribosomal protein S26 [Aspergillus flavus NRRL3357]|gi|220692210|gb|EED48557.1| 40S ribosomal protein S26 [Aspergillus flavus NRRL3357]
XP_002373262.1	207	140.903	2.53626	-1.74473	Down	0.852348	40S ribosomal protein S28 [Aspergillus flavus NRRL3357]	K02979|1|1e-41|133|afv:AFLA_083470|small subunit ribosomal protein S28e (A)	GO:0005622//intracellular;GO:0005840//ribosome	GO:0003735//structural constituent of ribosome	GO:0006412//translation	gi|238484047|ref|XP_002373262.1|/2.7e-30/40S ribosomal protein S28 [Aspergillus flavus NRRL3357]|gi|317140250|ref|XP_003189250.1| 40S ribosomal protein S28 [Aspergillus oryzae RIB40]|gi|220701312|gb|EED57650.1| Ribosomal protein S28e [Aspergillus flavus NRRL3357]
XP_002383974.1	786	1328.04	55.7781	-1.37675	Down	0.836222	40S ribosomal protein S4 [Aspergillus flavus NRRL3357]	K02987|1|0.0|535|afv:AFLA_101020|small subunit ribosomal protein S4e (A)	GO:0005622//intracellular;GO:0005840//ribosome	GO:0003735//structural constituent of ribosome;GO:0003723//RNA binding	GO:0006412//translation	gi|238505502|ref|XP_002383974.1|/4.6e-151/40S ribosomal protein S4 [Aspergillus flavus NRRL3357]|gi|317151420|ref|XP_001824650.2| 40S ribosomal protein S4 [Aspergillus oryzae RIB40]|gi|220690088|gb|EED46438.1| 40S ribosomal protein S4, putative [Aspergillus flavus NRRL3357]|gi|391863079|gb|EIT72393.1| 40S ribosomal protein [Aspergillus oryzae 3.042]|gi|635502989|gb|KDE75133.1| 40S ribosomal prote…
XP_002373376.1	645	1535.58	16.8935	-1.95861	Down	0.879942	40S ribosomal protein S5 [Aspergillus flavus NRRL3357]	K02989|1|4e-159|442|afv:AFLA_084620|small subunit ribosomal protein S5e (A)	GO:0005840//ribosome;GO:0030529//ribonucleoprotein complex;GO:0015935//small ribosomal subunit	GO:0003735//structural constituent of ribosome;GO:0003723//RNA binding	GO:0006412//translation	gi|238484275|ref|XP_002373376.1|/3.5e-117/40S ribosomal protein S5 [Aspergillus flavus NRRL3357]|gi|317140417|ref|XP_001818176.2| 40S ribosomal protein S5 [Aspergillus oryzae RIB40]|gi|220701426|gb|EED57764.1| 40S ribosomal protein S5, putative [Aspergillus flavus NRRL3357]|gi|391871904|gb|EIT81053.1| ribosomal protein [Aspergillus oryzae 3.042]|gi|635509152|gb|KDE81124.1| ribosomal protein [Aspe…
XP_002374193.1	714	2783.25	125.246	-1.34679	Down	0.834011	40S ribosomal protein S6 [Aspergillus flavus NRRL3357]	K02991|1|3e-171|474|afv:AFLA_026830|small subunit ribosomal protein S6e (A)	GO:0005622//intracellular;GO:0005840//ribosome;GO:0030529//ribonucleoprotein complex	GO:0003735//structural constituent of ribosome	GO:0006412//translation	gi|169771511|ref|XP_001820225.1|/2.0e-132/40S ribosomal protein S6 [Aspergillus oryzae RIB40]|gi|238485910|ref|XP_002374193.1| 40S ribosomal protein S6 [Aspergillus flavus NRRL3357]|gi|83768084|dbj|BAE58223.1| unnamed protein product [Aspergillus oryzae RIB40]|gi|220699072|gb|EED55411.1| 40S ribosomal protein S6 [Aspergillus flavus NRRL3357]|gi|391871638|gb|EIT80795.1| 40S ribosomal protein [Aspe…
XP_002374412.1	603	3209.67	8954.78	-1.48149	Down	0.847425	40S ribosomal protein S8 [Aspergillus flavus NRRL3357]	K02995|1|8e-145|404|afv:AFLA_029020|small subunit ribosomal protein S8e (A)	GO:0005622//intracellular;GO:0005840//ribosome;GO:0030529//ribonucleoprotein complex	GO:0003735//structural constituent of ribosome	GO:0006412//translation	gi|169771131|ref|XP_001820035.1|/1.7e-110/40S ribosomal protein S8 [Aspergillus oryzae RIB40]|gi|238486348|ref|XP_002374412.1| 40S ribosomal protein S8 [Aspergillus flavus NRRL3357]|gi|83767894|dbj|BAE58033.1| unnamed protein product [Aspergillus oryzae RIB40]|gi|220699291|gb|EED55630.1| 40S ribosomal protein S8e [Aspergillus flavus NRRL3357]|gi|391872696|gb|EIT81797.1| 40S ribosomal protein [Asp…
XP_002383988.1	582	832.253	1.74773	-2.67778	Down	0.906946	40S ribosomal protein S9 [Aspergillus flavus NRRL3357]	K02997|1|4e-139|389|afv:AFLA_101160|small subunit ribosomal protein S9e (A)	GO:0005622//intracellular;GO:0005840//ribosome;GO:0030529//ribonucleoprotein complex;GO:0015935//small ribosomal subunit	GO:0003735//structural constituent of ribosome;GO:0003723//RNA binding;GO:0019843//rRNA binding	GO:0006412//translation	gi|169780348|ref|XP_001824638.1|/1.4e-105/40S ribosomal protein S9 [Aspergillus oryzae RIB40]|gi|238505532|ref|XP_002383988.1| 40S ribosomal protein S9 [Aspergillus flavus NRRL3357]|gi|83773378|dbj|BAE63505.1| unnamed protein product [Aspergillus oryzae RIB40]|gi|220690102|gb|EED46452.1| 40S ribosomal protein S9 [Aspergillus flavus NRRL3357]|gi|391863010|gb|EIT72324.1| ribosomal protein [Aspergil…
XP_002378411.1	1554	1810.45	656.87	-1.46267	Down	0.841175	4-aminobutyrate transaminase GatA [Aspergillus flavus NRRL3357]	K13524|1|0.0|1076|afv:AFLA_056670|4-aminobutyrate aminotransferase / (S)-3-amino-2-methylpropionate transaminase [EC:2.6.1.19 2.6.1.22] (A)	-	GO:0003824//catalytic activity;GO:0008483//transaminase activity;GO:0030170//pyridoxal phosphate binding;GO:0003867//4-aminobutyrate transaminase activity	GO:0009448//gamma-aminobutyric acid metabolic process	gi|238494350|ref|XP_002378411.1|/1.4e-307/4-aminobutyrate transaminase GatA [Aspergillus flavus NRRL3357]|gi|220695061|gb|EED51404.1| 4-aminobutyrate transaminase GatA [Aspergillus flavus NRRL3357]
XP_002381691.1	441	511.4	128.263	-1.99534	Down	0.86955	4-carboxymuconolactone decarboxylase, putative [Aspergillus flavus NRRL3357]	K01607|1|1e-105|301|afv:AFLA_124980|4-carboxymuconolactone decarboxylase [EC:4.1.1.44] (A)	-	GO:0051920//peroxiredoxin activity	GO:0055114//oxidation-reduction process	gi|238500914|ref|XP_002381691.1|/4.6e-81/4-carboxymuconolactone decarboxylase, putative [Aspergillus flavus NRRL3357]|gi|220691928|gb|EED48275.1| 4-carboxymuconolactone decarboxylase, putative [Aspergillus flavus NRRL3357]
XP_002375121.1	1197	334.96	97.8733	-1.775	Down	0.849857	4-hydroxyphenylpyruvate dioxygenase, putative [Aspergillus flavus NRRL3357]	K00457|1|0.0|832|afv:AFLA_036110|4-hydroxyphenylpyruvate dioxygenase [EC:1.13.11.27] (A)	-	GO:0003868//4-hydroxyphenylpyruvate dioxygenase activity;GO:0051213//dioxygenase activity;GO:0016701//oxidoreductase activity, acting on single donors with incorporation of molecular oxygen;GO:0046872//metal ion binding	GO:0009072//aromatic amino acid family metabolic process;GO:0055114//oxidation-reduction process	gi|238487766|ref|XP_002375121.1|/3.5e-236/4-hydroxyphenylpyruvate dioxygenase, putative [Aspergillus flavus NRRL3357]|gi|220700000|gb|EED56339.1| 4-hydroxyphenylpyruvate dioxygenase, putative [Aspergillus flavus NRRL3357]|gi|391864148|gb|EIT73446.1| 4-hydroxyphenylpyruvate dioxygenase [Aspergillus oryzae 3.042]|gi|635506240|gb|KDE78285.1| 4-hydroxyphenylpyruvate dioxygenase [Aspergillus oryzae 10…
XP_002373588.1	921	48.46	323.83	2.74037	Up	0.890658	4-nitrophenylphosphatase [Aspergillus flavus NRRL3357]	K01101|1|0.0|621|afv:AFLA_086740|4-nitrophenyl phosphatase [EC:3.1.3.41] (A)	-	-	-	gi|317140705|ref|XP_001818366.2|/4.9e-176/4-nitrophenylphosphatase [Aspergillus oryzae RIB40]
XP_002374524.1	942	259.683	929.63	1.8399	Down	0.865378	60S acidic ribosomal protein P0 [Aspergillus flavus NRRL3357]	K02941|1|0.0|633|afv:AFLA_030140|large subunit ribosomal protein LP0 (A)	GO:0005622//intracellular;GO:0005840//ribosome;GO:0030529//ribonucleoprotein complex	GO:0003735//structural constituent of ribosome	GO:0042254//ribosome biogenesis;GO:0006414//translational elongation	gi|169770943|ref|XP_001819941.1|/1.4e-175/60S acidic ribosomal protein P0 [Aspergillus oryzae RIB40]|gi|238486572|ref|XP_002374524.1| 60S acidic ribosomal protein P0 [Aspergillus flavus NRRL3357]|gi|83767800|dbj|BAE57939.1| unnamed protein product [Aspergillus oryzae RIB40]|gi|220699403|gb|EED55742.1| 60S ribosomal protein P0 [Aspergillus flavus NRRL3357]|gi|391874306|gb|EIT83212.1| 60S acidic ri…
XP_002381979.1	705	264.477	10.0501	-1.42022	Down	0.829943	60S acidic ribosomal protein P1 [Aspergillus flavus NRRL3357]	K02942|1|2e-173|480|afv:AFLA_127860|large subunit ribosomal protein LP1 (A)	GO:0005622//intracellular;GO:0005840//ribosome;GO:0030529//ribonucleoprotein complex	GO:0003735//structural constituent of ribosome	GO:0006414//translational elongation	gi|238501490|ref|XP_002381979.1|/3.1e-133/60S acidic ribosomal protein P1 [Aspergillus flavus NRRL3357]|gi|220692216|gb|EED48563.1| 60S acidic ribosomal protein P1 [Aspergillus flavus NRRL3357]
XP_002377914.1	330	984.847	2.65909	-2.56864	Down	0.902597	60S acidic ribosomal protein P2 [Aspergillus flavus NRRL3357]	K02943|1|2e-70|209|afv:AFLA_044520|large subunit ribosomal protein LP2 (A)	GO:0005622//intracellular;GO:0005840//ribosome;GO:0030529//ribonucleoprotein complex	GO:0003735//structural constituent of ribosome	GO:0006414//translational elongation	gi|169783538|ref|XP_001826231.1|/7.3e-54/60S acidic ribosomal protein P2 [Aspergillus oryzae RIB40]|gi|238493355|ref|XP_002377914.1| 60S acidic ribosomal protein P2 [Aspergillus flavus NRRL3357]|gi|83774975|dbj|BAE65098.1| unnamed protein product [Aspergillus oryzae RIB40]|gi|220696408|gb|EED52750.1| 60S acidic ribosomal protein P2/allergen Asp F 8 [Aspergillus flavus NRRL3357]|gi|391868976|gb|EI…
XP_002380359.1	654	765.043	1.60659	-2.67778	Down	0.907093	60S ribosomal protein L1 [Aspergillus flavus NRRL3357]	K02865|1|1e-159|443|afv:AFLA_068000|large subunit ribosomal protein L10Ae (A)	GO:0005840//ribosome;GO:0015934//large ribosomal subunit;GO:0030529//ribonucleoprotein complex	GO:0003735//structural constituent of ribosome;GO:0003723//RNA binding	GO:0006412//translation	gi|169781466|ref|XP_001825196.1|/1.4e-120/60S ribosomal protein L1 [Aspergillus oryzae RIB40]|gi|238498248|ref|XP_002380359.1| 60S ribosomal protein L1 [Aspergillus flavus NRRL3357]|gi|83773938|dbj|BAE64063.1| unnamed protein product [Aspergillus oryzae RIB40]|gi|220693633|gb|EED49978.1| 60S ribosomal protein L1 [Aspergillus flavus NRRL3357]|gi|391865468|gb|EIT74752.1| 60S ribosomal protein L10A …
XP_002377078.1	528	1100.72	7.15466	-2.18709	Down	0.890186	60S ribosomal protein L11 [Aspergillus flavus NRRL3357]	K02868|1|5e-128|360|afv:AFLA_112090|large subunit ribosomal protein L11e (A)	GO:0005622//intracellular;GO:0005840//ribosome;GO:0030529//ribonucleoprotein complex	GO:0003735//structural constituent of ribosome	GO:0006412//translation	gi|238491682|ref|XP_002377078.1|/2.7e-98/60S ribosomal protein L11 [Aspergillus flavus NRRL3357]|gi|317146116|ref|XP_001821303.2| 60S ribosomal protein L11 [Aspergillus oryzae RIB40]|gi|220697491|gb|EED53832.1| 60S ribosomal protein L11 [Aspergillus flavus NRRL3357]|gi|391869164|gb|EIT78366.1| 60S ribosomal protein [Aspergillus oryzae 3.042]|gi|635510780|gb|KDE82704.1| 60S ribosomal protein [Aspe…
XP_002372931.1	498	1298.61	37.6596	-1.5376	Down	0.850594	60S ribosomal protein L12 [Aspergillus flavus NRRL3357]	K02870|1|7e-116|328|afv:AFLA_080140|large subunit ribosomal protein L12e (A)	GO:0005840//ribosome;GO:0030529//ribonucleoprotein complex	GO:0003735//structural constituent of ribosome	GO:0006412//translation	gi|169766636|ref|XP_001817789.1|/1.1e-88/60S ribosomal protein L12 [Aspergillus oryzae RIB40]|gi|238483385|ref|XP_002372931.1| 60S ribosomal protein L12 [Aspergillus flavus NRRL3357]|gi|83765644|dbj|BAE55787.1| unnamed protein product [Aspergillus oryzae RIB40]|gi|220700981|gb|EED57319.1| 60S ribosomal protein L12 [Aspergillus flavus NRRL3357]
XP_002385564.1	681	943.4	9.24532	-2.00877	Down	0.88544	60S ribosomal protein L13 [Aspergillus flavus NRRL3357]	K02873|1|2e-162|451|afv:AFLA_115110|large subunit ribosomal protein L13e (A)	GO:0005622//intracellular;GO:0005840//ribosome;GO:0030529//ribonucleoprotein complex	GO:0003735//structural constituent of ribosome	GO:0006412//translation	gi|169784181|ref|XP_001826552.1|/1.5e-124/60S ribosomal protein L13 [Aspergillus oryzae RIB40]|gi|238508759|ref|XP_002385564.1| 60S ribosomal protein L13 [Aspergillus flavus NRRL3357]|gi|83775297|dbj|BAE65419.1| unnamed protein product [Aspergillus oryzae RIB40]|gi|220688456|gb|EED44809.1| 60S ribosomal protein L13 [Aspergillus flavus NRRL3357]|gi|391868498|gb|EIT77712.1| 60S Ribosomal protein [A…
XP_002378369.1	450	879.56	22.8686	-1.58503	Down	0.854382	60S ribosomal protein L14 [Aspergillus flavus NRRL3357]	K02875|1|2e-105|301|afv:AFLA_056250|large subunit ribosomal protein L14e (A)	GO:0005622//intracellular;GO:0005840//ribosome	GO:0003735//structural constituent of ribosome	GO:0006412//translation	gi|238494266|ref|XP_002378369.1|/4.0e-80/60S ribosomal protein L14 [Aspergillus flavus NRRL3357]|gi|317148980|ref|XP_003190264.1| 60S ribosomal protein L14 [Aspergillus oryzae RIB40]|gi|220695019|gb|EED51362.1| ribosomal protein L14 [Aspergillus flavus NRRL3357]
XP_002374436.1	885	633.173	16.1459	-1.59346	Down	0.853247	60S ribosomal protein L15, putative [Aspergillus flavus NRRL3357]	K02877|1|0.0|603|afv:AFLA_029260|large subunit ribosomal protein L15e (A)	GO:0005622//intracellular;GO:0005840//ribosome;GO:0030529//ribonucleoprotein complex	GO:0003735//structural constituent of ribosome	GO:0006412//translation	gi|238486396|ref|XP_002374436.1|/4.1e-171/60S ribosomal protein L15, putative [Aspergillus flavus NRRL3357]|gi|220699315|gb|EED55654.1| 60S ribosomal protein L15, putative [Aspergillus flavus NRRL3357]
XP_002383127.1	609	1516.85	32.6123	-1.66756	Down	0.859954	60S ribosomal protein L16 [Aspergillus flavus NRRL3357]	K02872|1|9e-148|412|afv:AFLA_050000|large subunit ribosomal protein L13Ae (A)	GO:0005840//ribosome;GO:0015934//large ribosomal subunit;GO:0030529//ribonucleoprotein complex	GO:0003735//structural constituent of ribosome	GO:0006412//translation	gi|169764939|ref|XP_001816941.1|/1.0e-112/60S ribosomal protein L16 [Aspergillus oryzae RIB40]|gi|238503790|ref|XP_002383127.1| 60S ribosomal protein L16 [Aspergillus flavus NRRL3357]|gi|83764795|dbj|BAE54939.1| unnamed protein product [Aspergillus oryzae RIB40]|gi|220690598|gb|EED46947.1| ribosomal protein L16a [Aspergillus flavus NRRL3357]|gi|391863212|gb|EIT72523.1| 60S ribosomal protein L13a …
XP_002377661.1	699	1251.42	4533.68	1.85711	Up	0.873928	60S ribosomal protein L17 [Aspergillus flavus NRRL3357]	K02880|1|6e-173|478|afv:AFLA_041990|large subunit ribosomal protein L17e (A)	GO:0005622//intracellular;GO:0005840//ribosome;GO:0015934//large ribosomal subunit;GO:0030529//ribonucleoprotein complex	GO:0003735//structural constituent of ribosome	GO:0006412//translation	gi|238492849|ref|XP_002377661.1|/3.4e-130/60S ribosomal protein L17 [Aspergillus flavus NRRL3357]|gi|220696155|gb|EED52497.1| 60S ribosomal protein L17 [Aspergillus flavus NRRL3357]
XP_002378206.1	555	2671.72	35.2667	-1.87943	Down	0.875593	60S ribosomal protein L18 [Aspergillus flavus NRRL3357]	K02883|1|1e-130|367|afv:AFLA_047440|large subunit ribosomal protein L18e (A)	GO:0005622//intracellular;GO:0005840//ribosome;GO:0030529//ribonucleoprotein complex	GO:0003735//structural constituent of ribosome	GO:0006412//translation	gi|238493939|ref|XP_002378206.1|/3.6e-100/60S ribosomal protein L18 [Aspergillus flavus NRRL3357]|gi|317157504|ref|XP_001826511.2| 60S ribosomal protein L18 [Aspergillus oryzae RIB40]|gi|220696700|gb|EED53042.1| 60S ribosomal protein L18 [Aspergillus flavus NRRL3357]
XP_002378159.1	870	2952.82	8912.88	1.5938	Up	0.857094	60S ribosomal protein L19 [Aspergillus flavus NRRL3357]	K02885|1|0.0|591|afv:AFLA_046970|large subunit ribosomal protein L19e (A)	GO:0005622//intracellular;GO:0005840//ribosome;GO:0030529//ribonucleoprotein complex	GO:0003735//structural constituent of ribosome	GO:0006412//translation	gi|238493845|ref|XP_002378159.1|/2.3e-163/60S ribosomal protein L19 [Aspergillus flavus NRRL3357]|gi|220696653|gb|EED52995.1| 60S ribosomal protein L19 [Aspergillus flavus NRRL3357]
XP_002383008.1	765	2272.56	163.625	-1.13668	Down	0.802821	60S ribosomal protein L2 [Aspergillus flavus NRRL3357]	K02938|1|0.0|515|afv:AFLA_048810|large subunit ribosomal protein L8e (A)	GO:0005622//intracellular;GO:0005840//ribosome	GO:0003735//structural constituent of ribosome	GO:0006412//translation	gi|238503550|ref|XP_002383008.1|/2.3e-146/60S ribosomal protein L2 [Aspergillus flavus NRRL3357]|gi|317138640|ref|XP_003189066.1| 60S ribosomal protein L2 [Aspergillus oryzae RIB40]|gi|317138642|ref|XP_003189067.1| 60S ribosomal protein L2 [Aspergillus oryzae RIB40]|gi|220690479|gb|EED46828.1| 60S ribosomal protein L8, putative [Aspergillus flavus NRRL3357]
XP_002374455.1	753	670.29	7.37319	-1.95861	Down	0.878055	60S ribosomal protein L20 [Aspergillus flavus NRRL3357]	K02882|1|0.0|521|afv:AFLA_029450|large subunit ribosomal protein L18Ae (A)	GO:0005840//ribosome	GO:0003735//structural constituent of ribosome	GO:0006412//translation	gi|238486434|ref|XP_002374455.1|/1.5e-143/60S ribosomal protein L20 [Aspergillus flavus NRRL3357]|gi|220699334|gb|EED55673.1| Ribosomal L18ae protein family [Aspergillus flavus NRRL3357]
XP_002383987.1	477	2427.97	41.2755	-1.76955	Down	0.870567	60S ribosomal protein L21 [Aspergillus flavus NRRL3357]	K02889|1|3e-113|321|afv:AFLA_101150|large subunit ribosomal protein L21e (A)	GO:0005622//intracellular;GO:0005840//ribosome	GO:0003735//structural constituent of ribosome	GO:0006412//translation	gi|169780350|ref|XP_001824639.1|/2.1e-87/60S ribosomal protein L21 [Aspergillus oryzae RIB40]|gi|238505530|ref|XP_002383987.1| 60S ribosomal protein L21 [Aspergillus flavus NRRL3357]|gi|83773379|dbj|BAE63506.1| unnamed protein product [Aspergillus oryzae RIB40]|gi|220690101|gb|EED46451.1| 60S ribosomal protein L21, putative [Aspergillus flavus NRRL3357]|gi|391863061|gb|EIT72375.1| 60S ribosomal p…
XP_002372905.1	375	233.58	1312.22	2.49002	Up	0.896171	60S ribosomal protein L22 [Aspergillus flavus NRRL3357]	K02891|1|6e-88|254|afv:AFLA_079880|large subunit ribosomal protein L22e (A)	GO:0005622//intracellular;GO:0005840//ribosome	GO:0003735//structural constituent of ribosome	GO:0006412//translation	gi|238483333|ref|XP_002372905.1|/3.1e-65/60S ribosomal protein L22 [Aspergillus flavus NRRL3357]|gi|317139798|ref|XP_001817769.2| 60S ribosomal protein L22 [Aspergillus oryzae RIB40]|gi|220700955|gb|EED57293.1| 60S ribosomal protein L22, putative [Aspergillus flavus NRRL3357]|gi|391864677|gb|EIT73971.1| 60S ribosomal protein [Aspergillus oryzae 3.042]|gi|635510326|gb|KDE82264.1| 60S ribosomal pro…
XP_002381057.1	420	1086.09	13.2503	-1.91364	Down	0.877377	60S ribosomal protein L23 [Aspergillus flavus NRRL3357]	K02894|1|9e-97|278|afv:AFLA_092370|large subunit ribosomal protein L23e (A)	GO:0005840//ribosome;GO:0030529//ribonucleoprotein complex	GO:0003735//structural constituent of ribosome	GO:0006412//translation	gi|169779043|ref|XP_001823986.1|/8.7e-76/60S ribosomal protein L23 [Aspergillus oryzae RIB40]|gi|238499645|ref|XP_002381057.1| 60S ribosomal protein L23 [Aspergillus flavus NRRL3357]|gi|83772725|dbj|BAE62853.1| unnamed protein product [Aspergillus oryzae RIB40]|gi|220692810|gb|EED49156.1| alkaline serine protease [Aspergillus flavus NRRL3357]|gi|391869333|gb|EIT78532.1| 60S ribosomal protein L14/…
XP_002380945.1	480	1387.56	70.7657	-1.29243	Down	0.827142	60S ribosomal protein L24 [Aspergillus flavus NRRL3357]	K02896|1|2e-109|312|afv:AFLA_091250|large subunit ribosomal protein L24e (A)	-	-	-	gi|169778847|ref|XP_001823888.1|/1.2e-83/60S ribosomal protein L24 [Aspergillus oryzae RIB40]|gi|238499421|ref|XP_002380945.1| 60S ribosomal protein L24 [Aspergillus flavus NRRL3357]|gi|83772627|dbj|BAE62755.1| unnamed protein product [Aspergillus oryzae RIB40]|gi|220692698|gb|EED49044.1| 60S ribosomal protein L24a [Aspergillus flavus NRRL3357]|gi|391873522|gb|EIT82552.1| 60s ribosomal protein [A…
XP_002382941.1	465	2383.7	165.667	-1.15552	Down	0.808054	60S ribosomal protein L25 [Aspergillus flavus NRRL3357]	K02893|1|2e-107|306|afv:AFLA_048140|large subunit ribosomal protein L23Ae (A)	GO:0005622//intracellular;GO:0005840//ribosome	GO:0003735//structural constituent of ribosome;GO:0000166//nucleotide binding	GO:0006412//translation	gi|169765287|ref|XP_001817115.1|/1.2e-81/60S ribosomal protein L25 [Aspergillus oryzae RIB40]|gi|238503416|ref|XP_002382941.1| 60S ribosomal protein L25 [Aspergillus flavus NRRL3357]|gi|83764969|dbj|BAE55113.1| unnamed protein product [Aspergillus oryzae RIB40]|gi|220690412|gb|EED46761.1| 60S ribosomal protein L23 [Aspergillus flavus NRRL3357]|gi|635504127|gb|KDE76231.1| 60s ribosomal protein [As…
XP_002376916.1	600	188.497	9.48138	-1.29843	Down	0.811606	60S ribosomal protein L25, putative [Aspergillus flavus NRRL3357]	K17438|1|2e-145|405|afv:AFLA_110470|large subunit ribosomal protein L25, mitochondrial (A)	-	-	-	gi|169773373|ref|XP_001821155.1|/1.2e-117/60S ribosomal protein L25 [Aspergillus oryzae RIB40]|gi|238491358|ref|XP_002376916.1| 60S ribosomal protein L25, putative [Aspergillus flavus NRRL3357]|gi|83769016|dbj|BAE59153.1| unnamed protein product [Aspergillus oryzae RIB40]|gi|220697329|gb|EED53670.1| 60S ribosomal protein L25, putative [Aspergillus flavus NRRL3357]|gi|391865992|gb|EIT75270.1| 60S …
XP_002378759.1	405	2232.19	13.3931	-2.22185	Down	0.891896	60S ribosomal protein L26 [Aspergillus flavus NRRL3357]	K02898|1|2e-92|266|afv:AFLA_060150|large subunit ribosomal protein L26e (A)	GO:0005622//intracellular;GO:0005840//ribosome;GO:0015934//large ribosomal subunit	GO:0003735//structural constituent of ribosome	GO:0006412//translation	gi|169777817|ref|XP_001823374.1|/1.1e-69/60S ribosomal protein L26 [Aspergillus oryzae RIB40]|gi|238495046|ref|XP_002378759.1| 60S ribosomal protein L26 [Aspergillus flavus NRRL3357]|gi|83772111|dbj|BAE62241.1| unnamed protein product [Aspergillus oryzae RIB40]|gi|220695409|gb|EED51752.1| ribosomal protein L26 [Aspergillus flavus NRRL3357]|gi|391871500|gb|EIT80660.1| 60S ribosomal protein [Asperg…
XP_002381915.1	408	862.083	13.4485	-1.80688	Down	0.869447	60S ribosomal protein L27 [Aspergillus flavus NRRL3357]	K02901|1|7e-96|275|afv:AFLA_127220|large subunit ribosomal protein L27e (A)	GO:0005622//intracellular;GO:0005840//ribosome;GO:0030529//ribonucleoprotein complex	GO:0003735//structural constituent of ribosome	GO:0006412//translation	gi|238501362|ref|XP_002381915.1|/7.4e-73/60S ribosomal protein L27 [Aspergillus flavus NRRL3357]|gi|317142478|ref|XP_001818935.2| 60S ribosomal protein L27 [Aspergillus oryzae RIB40]|gi|220692152|gb|EED48499.1| 60S ribosomal protein L27e [Aspergillus flavus NRRL3357]
XP_002378220.1	474	1163.72	8.02969	-2.16115	Down	0.889139	60S ribosomal protein L28 [Aspergillus flavus NRRL3357]	K02903|1|7e-112|318|afv:AFLA_054760|large subunit ribosomal protein L28e (A)	GO:0005622//intracellular;GO:0005840//ribosome	GO:0003735//structural constituent of ribosome	GO:0006412//translation	gi|169776889|ref|XP_001822910.1|/6.2e-85/60S ribosomal protein L28e [Aspergillus oryzae RIB40]|gi|238493968|ref|XP_002378220.1| 60S ribosomal protein L28 [Aspergillus flavus NRRL3357]|gi|83771647|dbj|BAE61777.1| unnamed protein product [Aspergillus oryzae RIB40]|gi|220694870|gb|EED51213.1| 60S ribosomal protein L28 [Aspergillus flavus NRRL3357]|gi|391871243|gb|EIT80405.1| 60S ribosomal protein [A…
XP_002384247.1	450	1127.98	10.039	-2.05061	Down	0.882904	60S ribosomal protein L28 [Aspergillus flavus NRRL3357]	K02900|1|1e-107|306|afv:AFLA_103770|large subunit ribosomal protein L27Ae (A)	GO:0005622//intracellular;GO:0005840//ribosome;GO:0030529//ribonucleoprotein complex	GO:0003735//structural constituent of ribosome	GO:0006412//translation	gi|169779896|ref|XP_001824412.1|/2.1e-85/60S ribosomal protein L28 [Aspergillus oryzae RIB40]|gi|238506090|ref|XP_002384247.1| 60S ribosomal protein L28 [Aspergillus flavus NRRL3357]|gi|83773152|dbj|BAE63279.1| unnamed protein product [Aspergillus oryzae RIB40]|gi|220690361|gb|EED46711.1| 60S ribosomal protein L27a, putative [Aspergillus flavus NRRL3357]|gi|391868617|gb|EIT77827.1| 60s ribosomal …
XP_002379487.1	1179	1447.59	50.6655	-1.45593	Down	0.848206	60S ribosomal protein L3 [Aspergillus flavus NRRL3357]	K02925|1|0.0|807|afv:AFLA_134740|large subunit ribosomal protein L3e (A)	GO:0005622//intracellular;GO:0005840//ribosome;GO:0030529//ribonucleoprotein complex	GO:0003735//structural constituent of ribosome	GO:0006412//translation	gi|169774881|ref|XP_001821908.1|/4.4e-232/60S ribosomal protein L3 [Aspergillus oryzae RIB40]|gi|238496503|ref|XP_002379487.1| 60S ribosomal protein L3 [Aspergillus flavus NRRL3357]|gi|83769771|dbj|BAE59906.1| unnamed protein product [Aspergillus oryzae RIB40]|gi|220694367|gb|EED50711.1| 60S ribosomal protein L3 [Aspergillus flavus NRRL3357]|gi|391868765|gb|EIT77974.1| 60S ribosomal protein [Aspe…
XP_002378041.1	321	2011.47	43.2466	-1.66756	Down	0.861236	60S ribosomal protein L30 [Aspergillus flavus NRRL3357]	K02908|1|3e-73|216|afv:AFLA_045790|large subunit ribosomal protein L30e (A)	GO:0005622//intracellular;GO:0005840//ribosome	GO:0003735//structural constituent of ribosome	GO:0006412//translation	gi|169783784|ref|XP_001826354.1|/6.4e-53/60S ribosomal protein L30 [Aspergillus oryzae RIB40]|gi|238493609|ref|XP_002378041.1| 60S ribosomal protein L30 [Aspergillus flavus NRRL3357]|gi|83775098|dbj|BAE65221.1| unnamed protein product [Aspergillus oryzae RIB40]|gi|220696535|gb|EED52877.1| 60S ribosomal protein L30, putative [Aspergillus flavus NRRL3357]|gi|391869425|gb|EIT78623.1| 60S ribosomal p…
XP_002374879.1	372	1371.08	4046.17	-1.56125	Down	0.853144	60S ribosomal protein L31 [Aspergillus flavus NRRL3357]	K02910|1|2e-86|251|afv:AFLA_033690|large subunit ribosomal protein L31e (A)	GO:0005622//intracellular;GO:0005840//ribosome	GO:0003735//structural constituent of ribosome	GO:0006412//translation	gi|238487282|ref|XP_002374879.1|/7.9e-64/60S ribosomal protein L31 [Aspergillus flavus NRRL3357]|gi|317143692|ref|XP_003189527.1| 60S ribosomal protein L31 [Aspergillus oryzae RIB40]|gi|220699758|gb|EED56097.1| 60S ribosomal protein L31e [Aspergillus flavus NRRL3357]
XP_002382549.1	396	11949.9	33519.8	1.48801	Up	0.848545	60S ribosomal protein L32 [Aspergillus flavus NRRL3357]	K02912|1|4e-93|268|afv:AFLA_003480|large subunit ribosomal protein L32e (A)	-	-	-	gi|317148020|ref|XP_001822449.2|/7.3e-71/hypothetical protein AOR_1_404134 [Aspergillus oryzae RIB40]
XP_002373577.1	330	1485.25	2.67346	-2.74473	Down	0.90951	60S ribosomal protein L33 [Aspergillus flavus NRRL3357]	K02917|1|1e-76|224|afv:AFLA_086630|large subunit ribosomal protein L35Ae (A)	GO:0005622//intracellular;GO:0005840//ribosome	GO:0003735//structural constituent of ribosome	GO:0006412//translation	gi|238484677|ref|XP_002373577.1|/1.5e-58/60S ribosomal protein L33 [Aspergillus flavus NRRL3357]|gi|317140684|ref|XP_003189289.1| 60S ribosomal protein L33 [Aspergillus oryzae RIB40]|gi|220701627|gb|EED57965.1| 60S ribosomal protein L35Ae [Aspergillus flavus NRRL3357]
XP_002379313.1	354	2061.43	18.5528	-2.04576	Down	0.885469	60S ribosomal protein L34 [Aspergillus flavus NRRL3357]	K02915|1|1e-80|235|afv:AFLA_132990|large subunit ribosomal protein L34e (A)	GO:0005622//intracellular;GO:0005840//ribosome	GO:0003735//structural constituent of ribosome	GO:0006412//translation	gi|238496155|ref|XP_002379313.1|/9.0e-63/60S ribosomal protein L34 [Aspergillus flavus NRRL3357]|gi|317147350|ref|XP_001822075.2| 60S ribosomal protein L34 [Aspergillus oryzae RIB40]|gi|220694193|gb|EED50537.1| ribosomal protein L34 protein, putative [Aspergillus flavus NRRL3357]
XP_002380477.1	375	1270.08	5.71537	-2.34679	Down	0.896981	60S ribosomal protein L35 [Aspergillus flavus NRRL3357]	K02918|1|6e-86|249|afv:AFLA_069180|large subunit ribosomal protein L35e (A)	GO:0005622//intracellular;GO:0005840//ribosome	GO:0003735//structural constituent of ribosome	GO:0006412//translation	gi|238498484|ref|XP_002380477.1|/2.7e-64/60S ribosomal protein L35 [Aspergillus flavus NRRL3357]|gi|220693751|gb|EED50096.1| 60S ribosomal protein L35 [Aspergillus flavus NRRL3357]
XP_002377108.1	318	832.903	4.16452	-2.30103	Down	0.892928	60S ribosomal protein L36 [Aspergillus flavus NRRL3357]	K02920|1|2e-70|209|afv:AFLA_112390|large subunit ribosomal protein L36e (A)	GO:0005622//intracellular;GO:0005840//ribosome;GO:0030529//ribonucleoprotein complex	GO:0003735//structural constituent of ribosome	GO:0006412//translation	gi|169773729|ref|XP_001821333.1|/1.4e-52/60S ribosomal protein L36 [Aspergillus oryzae RIB40]|gi|238491742|ref|XP_002377108.1| 60S ribosomal protein L36 [Aspergillus flavus NRRL3357]|gi|83769194|dbj|BAE59331.1| unnamed protein product [Aspergillus oryzae RIB40]|gi|220697521|gb|EED53862.1| 60S ribosomal protein L36 [Aspergillus flavus NRRL3357]|gi|391869250|gb|EIT78452.1| 60S ribosomal protein [As…
XP_002383966.1	279	3332.77	39.9932	-1.92082	Down	0.878409	60S ribosomal protein L37 [Aspergillus flavus NRRL3357]	K02922|1|3e-62|187|afv:AFLA_100940|large subunit ribosomal protein L37e (A)	GO:0005622//intracellular;GO:0005840//ribosome;GO:0030529//ribonucleoprotein complex	GO:0003735//structural constituent of ribosome;GO:0003723//RNA binding;GO:0019843//rRNA binding;GO:0046872//metal ion binding	GO:0006412//translation	gi|238505483|ref|XP_002383966.1|/6.3e-51/60S ribosomal protein L37 [Aspergillus flavus NRRL3357]|gi|317151433|ref|XP_003190519.1| 60S ribosomal protein L37 [Aspergillus oryzae RIB40]|gi|220690080|gb|EED46430.1| 60S ribosomal protein L37 [Aspergillus flavus NRRL3357]
XP_002377067.1	243	1112.88	14.2449	-1.89279	Down	0.875549	60S ribosomal protein L38 [Aspergillus flavus NRRL3357]	K02923|1|7e-51|157|afv:AFLA_111980|large subunit ribosomal protein L38e (A)	GO:0005622//intracellular;GO:0005840//ribosome;GO:0030529//ribonucleoprotein complex	GO:0003735//structural constituent of ribosome	GO:0006412//translation	gi|238491660|ref|XP_002377067.1|/6.5e-38/60S ribosomal protein L38 [Aspergillus flavus NRRL3357]|gi|317146099|ref|XP_003189771.1| 60S ribosomal protein L38 [Aspergillus oryzae RIB40]|gi|220697480|gb|EED53821.1| 60S ribosomal protein L38, putative [Aspergillus flavus NRRL3357]
XP_002378147.1	321	1971.99	29.777	-1.82102	Down	0.872233	60S ribosomal protein L42 [Aspergillus flavus NRRL3357]	K02929|1|4e-71|211|afv:AFLA_046850|large subunit ribosomal protein L44e (A)	GO:0005622//intracellular;GO:0005840//ribosome;GO:0030529//ribonucleoprotein complex	GO:0003735//structural constituent of ribosome	GO:0006412//translation	gi|238493821|ref|XP_002378147.1|/9.9e-58/60S ribosomal protein L42 [Aspergillus flavus NRRL3357]|gi|317157417|ref|XP_003190841.1| 60S ribosomal protein L42 [Aspergillus oryzae RIB40]|gi|220696641|gb|EED52983.1| 60S ribosomal protein L44 [Aspergillus flavus NRRL3357]
XP_002382457.1	279	3816.61	106.483	-1.5544	Down	0.853616	60S ribosomal protein L43 [Aspergillus flavus NRRL3357]	K02921|1|1e-60|183|afv:AFLA_002560|large subunit ribosomal protein L37Ae (A)	GO:0005622//intracellular;GO:0005840//ribosome	GO:0003735//structural constituent of ribosome	GO:0006412//translation	gi|115385643|ref|XP_001209368.1|/3.5e-47/60S ribosomal protein L43 [Aspergillus terreus NIH2624]|gi|238502447|ref|XP_002382457.1| 60S ribosomal protein L43 [Aspergillus flavus NRRL3357]|gi|317147898|ref|XP_003190126.1| 60S ribosomal protein L43 [Aspergillus oryzae RIB40]|gi|114187815|gb|EAU29515.1| 60S ribosomal protein L43 [Aspergillus terreus NIH2624]|gi|220691267|gb|EED47615.1| 60S ribosomal p…
XP_002375890.1	903	1022.05	17.8859	-1.73283	Down	0.866248	60S ribosomal protein L5 [Aspergillus flavus NRRL3357]	K02932|1|0.0|614|aor:AOR_1_1070194|large subunit ribosomal protein L5e (A)	-	-	-	gi|317137259|ref|XP_001727600.2|/6.3e-174/60S ribosomal protein L5 [Aspergillus oryzae RIB40]
XP_002380401.1	588	3303.43	87.5409	-1.57675	Down	0.855046	60S ribosomal protein L6 [Aspergillus flavus NRRL3357]	K02934|1|8e-142|396|afv:AFLA_068420|large subunit ribosomal protein L6e (A)	GO:0005622//intracellular;GO:0005840//ribosome	GO:0003735//structural constituent of ribosome	GO:0006412//translation	gi|238498332|ref|XP_002380401.1|/5.6e-107/60S ribosomal protein L6 [Aspergillus flavus NRRL3357]|gi|317155612|ref|XP_001825236.2| 60S ribosomal protein L6 [Aspergillus oryzae RIB40]|gi|220693675|gb|EED50020.1| 60S ribosomal protein L6 [Aspergillus flavus NRRL3357]
XP_002377633.1	756	1208.19	5.25564	-2.36151	Down	0.897703	60S ribosomal protein L7 [Aspergillus flavus NRRL3357]	K02937|1|0.0|511|afv:AFLA_041710|large subunit ribosomal protein L7e (A)	GO:0005840//ribosome;GO:0030529//ribonucleoprotein complex	-	-	gi|169783050|ref|XP_001825987.1|/8.4e-142/60S ribosomal protein L7 [Aspergillus oryzae RIB40]|gi|238492793|ref|XP_002377633.1| 60S ribosomal protein L7 [Aspergillus flavus NRRL3357]|gi|83774731|dbj|BAE64854.1| unnamed protein product [Aspergillus oryzae RIB40]|gi|220696127|gb|EED52469.1| 60S ribosomal protein L7 [Aspergillus flavus NRRL3357]|gi|391873803|gb|EIT82811.1| 60S ribosomal protein [Aspe…
XP_002374908.1	789	1874.96	88.1231	-1.3279	Down	0.831447	60S ribosomal protein L8 [Aspergillus flavus NRRL3357]	K02936|1|0.0|530|afv:AFLA_033980|large subunit ribosomal protein L7Ae (A)	GO:0030529//ribonucleoprotein complex	-	GO:0042254//ribosome biogenesis	gi|238487340|ref|XP_002374908.1|/8.8e-148/60S ribosomal protein L8 [Aspergillus flavus NRRL3357]|gi|317143654|ref|XP_001819604.2| 60S ribosomal protein L8 [Aspergillus oryzae RIB40]|gi|220699787|gb|EED56126.1| cytosolic large ribosomal subunit protein L7A [Aspergillus flavus NRRL3357]
XP_002373750.1	579	686.087	3323.65	2.27631	Up	0.892264	60S ribosomal protein L9 [Aspergillus flavus NRRL3357]	K02940|1|1e-138|388|afv:AFLA_088370|large subunit ribosomal protein L9e (A)	GO:0005622//intracellular;GO:0005840//ribosome	GO:0003735//structural constituent of ribosome;GO:0019843//rRNA binding	GO:0006412//translation	gi|169768074|ref|XP_001818508.1|/1.4e-105/60S ribosomal protein L9 [Aspergillus oryzae RIB40]|gi|238485023|ref|XP_002373750.1| 60S ribosomal protein L9 [Aspergillus flavus NRRL3357]|gi|83766363|dbj|BAE56506.1| unnamed protein product [Aspergillus oryzae RIB40]|gi|220701800|gb|EED58138.1| 60S ribosomal protein L9, putative [Aspergillus flavus NRRL3357]|gi|391869971|gb|EIT79160.1| 60S ribosomal pro…
XP_002378283.1	573	95.9633	307.497	1.68002	Up	0.84063	66S preribosome component LOC1 [Aspergillus flavus NRRL3357]	K14817|1|3e-130|367|afv:AFLA_055390|60S ribosomal subunit assembly/export protein LOC1 (A)	GO:0005730//nucleolus;GO:0005634//nucleus	-	GO:0042254//ribosome biogenesis;GO:0006810//transport;GO:0051028//mRNA transport	gi|169777013|ref|XP_001822972.1|/5.4e-101/66S preribosome component LOC1 [Aspergillus oryzae RIB40]|gi|238494094|ref|XP_002378283.1| 66S preribosome component LOC1 [Aspergillus flavus NRRL3357]|gi|121800681|sp|Q2U9C6.1|LOC1_ASPOR RecName: Full=60S ribosomal subunit assembly/export protein loc1 [Aspergillus oryzae RIB40]|gi|83771709|dbj|BAE61839.1| unnamed protein product [Aspergillus oryzae RIB40…
XP_002382044.1	1551	59.9267	2.11333	-4.82561	Down	0.884216	6-phosphogluconate dehydrogenase, decarboxylating [Aspergillus flavus NRRL3357]	K00033|1|0.0|1065|afv:AFLA_128510|6-phosphogluconate dehydrogenase [EC:1.1.1.44] (A)	-	GO:0050661//NADP binding;GO:0016491//oxidoreductase activity;GO:0004616//phosphogluconate dehydrogenase (decarboxylating) activity;GO:0016616//oxidoreductase activity, acting on the CH-OH group of donors, NAD or NADP as acceptor;GO:0050662//coenzyme binding	GO:0006098//pentose-phosphate shunt;GO:0055114//oxidation-reduction process	gi|238501620|ref|XP_002382044.1|/3.6e-312/6-phosphogluconate dehydrogenase, decarboxylating [Aspergillus flavus NRRL3357]|gi|220692281|gb|EED48628.1| 6-phosphogluconate dehydrogenase, decarboxylating [Aspergillus flavus NRRL3357]|gi|347413582|gb|AEO92016.1| 6-phosphogluconate dehydrogenase [Aspergillus oryzae]
XP_002385308.1	3984	0.12	38.6567	8.33154	Up	0.894991	ABC multidrug transporter SidT [Aspergillus flavus NRRL3357]	-	-	-	-	gi|666434158|gb|KEY81682.1|/0.0e+00/1
XP_002383530.1	4260	3.57667	43.34	3.59901	Up	0.83354	ABC multidrug transporter, putative [Aspergillus flavus NRRL3357]	-	GO:0016021//integral component of membrane;GO:0016020//membrane	GO:0005524//ATP binding;GO:0017111//nucleoside-triphosphatase activity;GO:0000166//nucleotide binding;GO:0016887//ATPase activity;GO:0042626//ATPase activity, coupled to transmembrane movement of substances	GO:0008152//metabolic process;GO:0006810//transport;GO:0055085//transmembrane transport;GO:0006200//ATP catabolic process	gi|350639087|gb|EHA27442.1|/0.0e+00/hypothetical protein ASPNIDRAFT_191865 [Aspergillus niger ATCC 1015]
XP_002380313.1	588	24.85	269.42	3.43854	Up	0.905	acetyltransferase, GNAT family [Aspergillus flavus NRRL3357]	-	-	GO:0016740//transferase activity;GO:0008080//N-acetyltransferase activity	GO:0008152//metabolic process	gi|238498156|ref|XP_002380313.1|/1.2e-119/acetyltransferase, GNAT family [Aspergillus flavus NRRL3357]|gi|220693587|gb|EED49932.1| acetyltransferase, GNAT family [Aspergillus flavus NRRL3357]
XP_002374817.1	822	45.3233	144.997	1.67769	Up	0.819242	acetyltransferase, GNAT family, putative [Aspergillus flavus NRRL3357]	K00670|1|0.0|561|afv:AFLA_033070|peptide alpha-N-acetyltransferase [EC:2.3.1.88] (A);K00676|3|1e-114|334|afm:AFUA_3G09940|ribosomal-protein-alanine N-acetyltransferase [EC:2.3.1.128] (A)	-	GO:0016740//transferase activity;GO:0008080//N-acetyltransferase activity	GO:0008152//metabolic process	gi|238487158|ref|XP_002374817.1|/3.2e-158/acetyltransferase, GNAT family, putative [Aspergillus flavus NRRL3357]|gi|220699696|gb|EED56035.1| acetyltransferase, GNAT family, putative [Aspergillus flavus NRRL3357]
XP_002377800.1	723	749.99	188.757	-1.99034	Down	0.871112	actin cortical patch protein Sur7, putative [Aspergillus flavus NRRL3357]	-	-	-	-	gi|238493127|ref|XP_002377800.1|/2.8e-140/actin cortical patch protein Sur7, putative [Aspergillus flavus NRRL3357]|gi|220696294|gb|EED52636.1| actin cortical patch protein Sur7, putative [Aspergillus flavus NRRL3357]
XP_002379406.1	432	756.473	2043.83	1.43391	Up	0.838905	Acyl CoA binding protein family [Aspergillus flavus NRRL3357]	-	-	GO:0000062//fatty-acyl-CoA binding	-	gi|238496341|ref|XP_002379406.1|/5.8e-75/Acyl CoA binding protein family [Aspergillus flavus NRRL3357]|gi|220694286|gb|EED50630.1| Acyl CoA binding protein family [Aspergillus flavus NRRL3357]
XP_002377148.1	1407	86.2667	357.5	2.05107	Up	0.866734	acyl-CoA thioester hydrolase, putative [Aspergillus flavus NRRL3357]	K17361|1|0.0|975|afv:AFLA_112790|acyl-coenzyme A thioesterase 9 [EC:3.1.2.-] (A)	-	GO:0016787//hydrolase activity	GO:0008152//metabolic process	gi|238491822|ref|XP_002377148.1|/6.9e-273/acyl-CoA thioester hydrolase, putative [Aspergillus flavus NRRL3357]|gi|317146216|ref|XP_001821370.2| acyl-CoA thioester hydrolase [Aspergillus oryzae RIB40]|gi|220697561|gb|EED53902.1| acyl-CoA thioester hydrolase, putative [Aspergillus flavus NRRL3357]|gi|391869294|gb|EIT78495.1| acyl-CoA thioesterase [Aspergillus oryzae 3.042]|gi|635510640|gb|KDE82566.…
XP_002380647.1	1074	0.92	52.4467	5.83307	Up	0.894918	acyl-coenzyme A:Isopenicillin N acyltransferase PenDE [Aspergillus flavus NRRL3357]	K10852|1|0.0|747|afv:AFLA_070880|isopenicillin-N N-acyltransferase [EC:2.3.1.164] (A)	-	GO:0016740//transferase activity;GO:0016746//transferase activity, transferring acyl groups	GO:0042318//penicillin biosynthetic process	gi|238498824|ref|XP_002380647.1|/2.5e-209/acyl-coenzyme A:Isopenicillin N acyltransferase PenDE [Aspergillus flavus NRRL3357]|gi|220693921|gb|EED50266.1| acyl-coenzyme A:Isopenicillin N acyltransferase PenDE [Aspergillus flavus NRRL3357]
XP_002383196.1	939	2097.54	5031.86	1.26239	Up	0.822794	ADP/ATP carrier protein [Aspergillus flavus NRRL3357]	K05863|1|0.0|628|afv:AFLA_050690|solute carrier family 25 (mitochondrial adenine nucleotide translocator), member 4/5/6/31 (A)	GO:0005743//mitochondrial inner membrane;GO:0016021//integral component of membrane;GO:0016020//membrane	GO:0005215//transporter activity	GO:0006810//transport;GO:0055085//transmembrane transport	gi|169764801|ref|XP_001816872.1|/2.5e-177/ADP/ATP carrier protein [Aspergillus oryzae RIB40]|gi|238503928|ref|XP_002383196.1| ADP/ATP carrier protein [Aspergillus flavus NRRL3357]|gi|83764726|dbj|BAE54870.1| unnamed protein product [Aspergillus oryzae RIB40]|gi|220690667|gb|EED47016.1| mitochondrial ADP,ATP carrier protein (Ant), putative [Aspergillus flavus NRRL3357]|gi|391863340|gb|EIT72651.1| …
XP_002372969.1	972	46.7167	157.113	1.7498	Up	0.827968	ADP-ribosylglycohydrolase family protein [Aspergillus flavus NRRL3357]	-	-	GO:0016787//hydrolase activity	GO:0008152//metabolic process	gi|238483461|ref|XP_002372969.1|/1.4e-190/ADP-ribosylglycohydrolase family protein [Aspergillus flavus NRRL3357]|gi|317139878|ref|XP_001817820.2| ADP-ribosylglycohydrolase [Aspergillus oryzae RIB40]|gi|317139880|ref|XP_003189211.1| ADP-ribosylglycohydrolase [Aspergillus oryzae RIB40]|gi|220701019|gb|EED57357.1| ADP-ribosylglycohydrolase family protein [Aspergillus flavus NRRL3357]|gi|391870974|gb…
XP_002379945.1	1317	151.077	16.6733	-3.17967	Down	0.886015	aflS/ pathway regulator [Aspergillus flavus NRRL3357]	-	-	-	-	gi|238497419|ref|XP_002379945.1|/1.1e-249/aflS/ pathway regulator [Aspergillus flavus NRRL3357]|gi|220694825|gb|EED51169.1| aflS/ pathway regulator [Aspergillus flavus NRRL3357]
XP_002380682.1	2022	135.603	25.01	-2.43882	Down	0.859246	AIF-like mitochondrial oxidoreductase (Nfrl), putative [Aspergillus flavus NRRL3357]	-	-	-	-	gi|317155964|ref|XP_001825483.2|/0.0e+00/apoptosis-inducing factor [Aspergillus oryzae RIB40]|gi|391868118|gb|EIT77341.1| monodehydroascorbate/ferredoxin reductase [Aspergillus oryzae 3.042]|gi|635510407|gb|KDE82341.1| monodehydroascorbate/ferredoxin reductase [Aspergillus oryzae 100-8]
XP_002374441.1	1041	135.51	384.547	1.50476	Up	0.830002	alcohol dehydrogenase, zinc-containing, putative [Aspergillus flavus NRRL3357]	K17818|1|0.0|710|afv:AFLA_029310|D-arabinitol dehydrogenase (NADP+) [EC:1.1.1.287] (A)	-	GO:0016491//oxidoreductase activity;GO:0008270//zinc ion binding;GO:0046872//metal ion binding	GO:0055114//oxidation-reduction process	gi|238486406|ref|XP_002374441.1|/2.3e-203/alcohol dehydrogenase, zinc-containing, putative [Aspergillus flavus NRRL3357]|gi|317144273|ref|XP_001820010.2| alcohol dehydrogenase, zinc-containing [Aspergillus oryzae RIB40]|gi|220699320|gb|EED55659.1| alcohol dehydrogenase, zinc-containing, putative [Aspergillus flavus NRRL3357]|gi|391872690|gb|EIT81791.1| hypothetical protein Ao3042_01698 [Aspergill…
XP_002383446.1	954	7.75	197.927	4.67463	Up	0.92683	aldehyde dehydrogenase, putative [Aspergillus flavus NRRL3357]	-	-	GO:0016620//oxidoreductase activity, acting on the aldehyde or oxo group of donors, NAD or NADP as acceptor;GO:0016491//oxidoreductase activity	GO:0008152//metabolic process;GO:0055114//oxidation-reduction process	gi|238504430|ref|XP_002383446.1|/3.4e-183/aldehyde dehydrogenase, putative [Aspergillus flavus NRRL3357]|gi|220690917|gb|EED47266.1| aldehyde dehydrogenase, putative [Aspergillus flavus NRRL3357]
XP_002376136.1	927	1361.53	377.243	-1.85166	Down	0.868651	aldehyde reductase (AKR1), putative [Aspergillus flavus NRRL3357]	K00002|5|0.0|538|afm:AFUA_1G09750|alcohol dehydrogenase (NADP+) [EC:1.1.1.2] (A)	-	GO:0016491//oxidoreductase activity	GO:0055114//oxidation-reduction process	gi|169763832|ref|XP_001727816.1|/5.1e-182/aldehyde reductase (AKR1) [Aspergillus oryzae RIB40]|gi|238489797|ref|XP_002376136.1| aldehyde reductase (AKR1), putative [Aspergillus flavus NRRL3357]|gi|83770844|dbj|BAE60977.1| unnamed protein product [Aspergillus oryzae RIB40]|gi|220698524|gb|EED54864.1| aldehyde reductase (AKR1), putative [Aspergillus flavus NRRL3357]|gi|391870226|gb|EIT79412.1| aldo…
XP_002379324.1	924	4.72667	92.8667	4.29627	Up	0.894918	aldehyde reductase, putative [Aspergillus flavus NRRL3357]	K00100|4|7e-170|476|afm:AFUA_2G02950|[EC:1.1.1.-] (A)	-	GO:0016491//oxidoreductase activity	GO:0055114//oxidation-reduction process	gi|238496177|ref|XP_002379324.1|/5.6e-177/aldehyde reductase, putative [Aspergillus flavus NRRL3357]|gi|220694204|gb|EED50548.1| aldehyde reductase, putative [Aspergillus flavus NRRL3357]
XP_002383061.1	960	168.963	465.597	1.46237	Up	0.829	aldo/keto reductase, putative [Aspergillus flavus NRRL3357]	-	-	GO:0016491//oxidoreductase activity	GO:0055114//oxidation-reduction process	gi|169765059|ref|XP_001817001.1|/2.4e-190/reductase-like protein [Aspergillus oryzae RIB40]|gi|238503658|ref|XP_002383061.1| aldo/keto reductase, putative [Aspergillus flavus NRRL3357]|gi|83764855|dbj|BAE54999.1| unnamed protein product [Aspergillus oryzae RIB40]|gi|220690532|gb|EED46881.1| aldo/keto reductase, putative [Aspergillus flavus NRRL3357]|gi|391863440|gb|EIT72751.1| aldo/keto reductase…
XP_002380926.1	507	4381.19	15594.1	1.83161	Up	0.873043	allergen Asp F3 [Aspergillus flavus NRRL3357]	K14171|1|5e-122|344|afv:AFLA_091060|alkyl hydroperoxide reductase 1 [EC:1.11.1.15] (A)	-	GO:0016491//oxidoreductase activity	GO:0055114//oxidation-reduction process	gi|169778813|ref|XP_001823871.1|/8.8e-95/peroxiredoxin pmp20 [Aspergillus oryzae RIB40]|gi|238499383|ref|XP_002380926.1| allergen Asp F3 [Aspergillus flavus NRRL3357]|gi|83772610|dbj|BAE62738.1| unnamed protein product [Aspergillus oryzae RIB40]|gi|220692679|gb|EED49025.1| allergen Asp F3 [Aspergillus flavus NRRL3357]|gi|391873462|gb|EIT82492.1| peroxiredoxin [Aspergillus oryzae 3.042]|gi|6355031…
XP_002373656.1	972	1349.75	536.953	-1.32982	Down	0.826037	allergen Asp F4 [Aspergillus flavus NRRL3357]	-	-	-	-	gi|169767910|ref|XP_001818426.1|/1.9e-196/allergen Asp f 4 [Aspergillus oryzae RIB40]|gi|238484835|ref|XP_002373656.1| allergen Asp F4 [Aspergillus flavus NRRL3357]|gi|83766281|dbj|BAE56424.1| unnamed protein product [Aspergillus oryzae RIB40]|gi|220701706|gb|EED58044.1| allergen Asp F4 [Aspergillus flavus NRRL3357]|gi|391870542|gb|EIT79722.1| allergen Asp f 4 [Aspergillus oryzae 3.042]|gi|635507…
XP_002380869.1	3225	12.14	60.2433	2.31103	Up	0.811724	alpha,alpha-trehalose glucohydrolase TreA/Ath1 [Aspergillus flavus NRRL3357]	-	-	-	-	gi|317150132|ref|XP_001823820.2|/0.0e+00/acid trehalase [Aspergillus oryzae RIB40]
XP_002373676.1	1440	243.533	612.327	1.33018	Up	0.818829	alpha,alpha-trehalose-phosphate synthase subunit, putative [Aspergillus flavus NRRL3357]	K00697|1|0.0|994|afv:AFLA_087630|trehalose 6-phosphate synthase [EC:2.4.1.15] (A)	-	GO:0003824//catalytic activity;GO:0003825//alpha,alpha-trehalose-phosphate synthase (UDP-forming) activity	GO:0005992//trehalose biosynthetic process	gi|169767946|ref|XP_001818444.1|/6.6e-284/alpha,alpha-trehalose-phosphate synthase [UDP-forming] 1 [Aspergillus oryzae RIB40]|gi|238484875|ref|XP_002373676.1| alpha,alpha-trehalose-phosphate synthase subunit, putative [Aspergillus flavus NRRL3357]|gi|83766299|dbj|BAE56442.1| unnamed protein product [Aspergillus oryzae RIB40]|gi|220701726|gb|EED58064.1| alpha,alpha-trehalose-phosphate synthase sub…
XP_002384388.1	4290	48.5733	3.77333	-3.68625	Down	0.842767	alpha-1,3-glucan synthase Ags3 [Aspergillus flavus NRRL3357]	K00749|1|0.0|2951|aor:AOR_1_1350024|alpha-1,3-glucan synthase [EC:2.4.1.183] (A)	-	-	-	gi|317159356|ref|XP_001827150.2|/0.0e+00/alpha-1,3 glucan synthases [Aspergillus oryzae RIB40]
XP_002377361.1	1191	15.2433	75.1	2.30063	Up	0.825462	Amid-like NADH oxidoreductase, putative [Aspergillus flavus NRRL3357]	-	-	GO:0050660//flavin adenine dinucleotide binding;GO:0016491//oxidoreductase activity	GO:0055114//oxidation-reduction process	gi|238492249|ref|XP_002377361.1|/5.0e-231/Amid-like NADH oxidoreductase, putative [Aspergillus flavus NRRL3357]|gi|220695855|gb|EED52197.1| Amid-like NADH oxidoreductase, putative [Aspergillus flavus NRRL3357]
XP_002378956.1	1419	904.687	355.693	-1.34678	Down	0.824651	amino acid transporter, putative [Aspergillus flavus NRRL3357]	-	GO:0016021//integral component of membrane;GO:0016020//membrane	-	-	gi|238495440|ref|XP_002378956.1|/5.3e-273/amino acid transporter, putative [Aspergillus flavus NRRL3357]|gi|220695606|gb|EED51949.1| amino acid transporter, putative [Aspergillus flavus NRRL3357]|gi|391872346|gb|EIT81480.1| amino acid transporter, putative [Aspergillus oryzae 3.042]|gi|635511664|gb|KDE83561.1| amino acid transporter, putative [Aspergillus oryzae 100-8]
XP_002378884.1	1056	6.74	54.5867	3.01773	Up	0.833776	aminotransferase, putative [Aspergillus flavus NRRL3357]	-	-	GO:0003824//catalytic activity;GO:0008483//transaminase activity;GO:0030170//pyridoxal phosphate binding;GO:0016740//transferase activity	GO:0009058//biosynthetic process	gi|238495296|ref|XP_002378884.1|/6.1e-204/aminotransferase, putative [Aspergillus flavus NRRL3357]|gi|220695534|gb|EED51877.1| aminotransferase, putative [Aspergillus flavus NRRL3357]
XP_002378007.1	2364	346.253	47.86	-2.85494	Down	0.896053	ankyrin repeat-containing protein, putative [Aspergillus flavus NRRL3357]	-	GO:0016021//integral component of membrane	GO:0015079//potassium ion transmembrane transporter activity;GO:0008324//cation transmembrane transporter activity	GO:0055085//transmembrane transport;GO:0071805//potassium ion transmembrane transport;GO:0006812//cation transport	gi|238493541|ref|XP_002378007.1|/0.0e+00/ankyrin repeat-containing protein, putative [Aspergillus flavus NRRL3357]|gi|220696501|gb|EED52843.1| ankyrin repeat-containing protein, putative [Aspergillus flavus NRRL3357]
XP_002376814.1	1260	0.01	34.4733	11.7513	Up	0.891115	apoptosis inducing factor, putative [Aspergillus flavus NRRL3357]	-	-	GO:0050660//flavin adenine dinucleotide binding;GO:0016491//oxidoreductase activity	GO:0055114//oxidation-reduction process	gi|238491154|ref|XP_002376814.1|/2.9e-246/apoptosis inducing factor, putative [Aspergillus flavus NRRL3357]|gi|220697227|gb|EED53568.1| apoptosis inducing factor, putative [Aspergillus flavus NRRL3357]|gi|391865869|gb|EIT75148.1| apoptosis inducing factor, putative [Aspergillus oryzae 3.042]|gi|635513482|gb|KDE85290.1| apoptosis inducing factor, putative [Aspergillus oryzae 100-8]
XP_002378161.1	2370	200.303	75.3433	-1.41063	Down	0.804929	APSES transcription factor StuA [Aspergillus flavus NRRL3357]	K12763|1|0.0|1600|afv:AFLA_046990|protein SOK2 (A)	-	GO:0003677//DNA binding;GO:0003700//sequence-specific DNA binding transcription factor activity	GO:0006355//regulation of transcription, DNA-templated	gi|238493849|ref|XP_002378161.1|/0.0e+00/APSES transcription factor StuA [Aspergillus flavus NRRL3357]|gi|220696655|gb|EED52997.1| APSES transcription factor StuA [Aspergillus flavus NRRL3357]
XP_002377624.1	1026	582.593	40.1833	-3.85782	Down	0.924368	aquaporin, putative [Aspergillus flavus NRRL3357]	K09885|1|0.0|691|afv:AFLA_041620|aquaporin rerated protein, other eukaryote (A)	GO:0016021//integral component of membrane;GO:0016020//membrane	GO:0005215//transporter activity	GO:0006810//transport	gi|238492775|ref|XP_002377624.1|/5.3e-203/aquaporin, putative [Aspergillus flavus NRRL3357]|gi|220696118|gb|EED52460.1| aquaporin, putative [Aspergillus flavus NRRL3357]
XP_002374630.1	975	150.617	413.707	1.45773	Up	0.827319	arginase, putative [Aspergillus flavus NRRL3357]	K01476|1|0.0|667|afv:AFLA_031200|arginase [EC:3.5.3.1] (A)	-	GO:0016813//hydrolase activity, acting on carbon-nitrogen (but not peptide) bonds, in linear amidines;GO:0016787//hydrolase activity;GO:0004053//arginase activity;GO:0046872//metal ion binding	GO:0006525//arginine metabolic process	gi|238486784|ref|XP_002374630.1|/7.0e-188/arginase, putative [Aspergillus flavus NRRL3357]|gi|317144013|ref|XP_001819846.2| arginase [Aspergillus oryzae RIB40]|gi|220699509|gb|EED55848.1| arginase, putative [Aspergillus flavus NRRL3357]
XP_002373419.1	2703	120.55	37.26	-1.69393	Down	0.812609	arginine/serine-rich splicing factor, putative [Aspergillus flavus NRRL3357]	-	-	-	-	gi|317140477|ref|XP_001818213.2|/0.0e+00/RNA-binding protein (Nab3) [Aspergillus oryzae RIB40]
XP_002381179.1	1608	870.53	309.177	-1.49346	Down	0.838655	arrestin (or S-antigen), N-terminal domain protein [Aspergillus flavus NRRL3357]	-	-	-	-	gi|169779265|ref|XP_001824097.1|/0.0e+00/arrestin (or S-antigen), N-terminal domain protein [Aspergillus oryzae RIB40]|gi|238499889|ref|XP_002381179.1| arrestin (or S-antigen), N-terminal domain protein [Aspergillus flavus NRRL3357]|gi|83772836|dbj|BAE62964.1| unnamed protein product [Aspergillus oryzae RIB40]|gi|220692932|gb|EED49278.1| arrestin (or S-antigen), N-terminal domain protein [Aspergi…
XP_002380316.1	1386	434.87	156.057	-1.47851	Down	0.829973	arrestin domain protein [Aspergillus flavus NRRL3357]	-	-	-	-	gi|238498162|ref|XP_002380316.1|/3.7e-280/arrestin domain protein [Aspergillus flavus NRRL3357]|gi|220693590|gb|EED49935.1| arrestin domain protein [Aspergillus flavus NRRL3357]
XP_002373484.1	462	62.0367	252.143	2.02305	Up	0.858568	arsenate reductase (Arc2), putative [Aspergillus flavus NRRL3357]	K18064|1|2e-109|311|afv:AFLA_085700|arsenical-resistance protein 2 (A)	-	-	-	gi|238484491|ref|XP_002373484.1|/6.3e-87/arsenate reductase (Arc2), putative [Aspergillus flavus NRRL3357]|gi|220701534|gb|EED57872.1| arsenate reductase (Arc2), putative [Aspergillus flavus NRRL3357]
XP_002380949.1	1251	158.187	473.23	1.58091	Up	0.840969	aspartate transaminase, putative [Aspergillus flavus NRRL3357]	K14454|1|0.0|874|afv:AFLA_091290|aspartate aminotransferase, cytoplasmic [EC:2.6.1.1] (A)	-	GO:0003824//catalytic activity;GO:0008483//transaminase activity;GO:0030170//pyridoxal phosphate binding;GO:0016740//transferase activity;GO:0080130//L-phenylalanine:2-oxoglutarate aminotransferase activity;GO:0004069//L-aspartate:2-oxoglutarate aminotransferase activity	GO:0009058//biosynthetic process;GO:0006520//cellular amino acid metabolic process	gi|169778853|ref|XP_001823891.1|/7.5e-249/aspartate aminotransferase, cytoplasmic [Aspergillus oryzae RIB40]|gi|238499429|ref|XP_002380949.1| aspartate transaminase, putative [Aspergillus flavus NRRL3357]|gi|83772630|dbj|BAE62758.1| unnamed protein product [Aspergillus oryzae RIB40]|gi|220692702|gb|EED49048.1| aspartate transaminase, putative [Aspergillus flavus NRRL3357]|gi|391873500|gb|EIT82530…
XP_002383973.1	1092	98.0867	352.813	1.84678	Up	0.854987	aspartate-semialdehyde dehydrogenase [Aspergillus flavus NRRL3357]	K00133|1|0.0|746|afv:AFLA_101010|aspartate-semialdehyde dehydrogenase [EC:1.2.1.11] (A)	GO:0005737//cytoplasm	GO:0003942//N-acetyl-gamma-glutamyl-phosphate reductase activity;GO:0046983//protein dimerization activity;GO:0016620//oxidoreductase activity, acting on the aldehyde or oxo group of donors, NAD or NADP as acceptor;GO:0050661//NADP binding;GO:0004073//aspartate-semialdehyde dehydrogenase activity;GO:0051287//NAD binding	GO:0009086//methionine biosynthetic process;GO:0008652//cellular amino acid biosynthetic process;GO:0006531//aspartate metabolic process;GO:0009097//isoleucine biosynthetic process;GO:0009089//lysine biosynthetic process via diaminopimelate;GO:0055114//oxidation-reduction process;GO:0009088//threonine biosynthetic process	gi|169780374|ref|XP_001824651.1|/2.5e-209/aspartate-semialdehyde dehydrogenase [Aspergillus oryzae RIB40]|gi|238505500|ref|XP_002383973.1| aspartate-semialdehyde dehydrogenase [Aspergillus flavus NRRL3357]|gi|83773391|dbj|BAE63518.1| unnamed protein product [Aspergillus oryzae RIB40]|gi|220690087|gb|EED46437.1| aspartate-semialdehyde dehydrogenase [Aspergillus flavus NRRL3357]|gi|391863005|gb|EIT…
XP_002381265.1	1215	13.7933	65.3667	2.24458	Up	0.814613	aspartic endopeptidase Pep1/aspergillopepsin F [Aspergillus flavus NRRL3357]	K06004|1|0.0|818|afv:AFLA_094450|aspergillopepsin I [EC:3.4.23.18] (A)	GO:0005576//extracellular region	GO:0008233//peptidase activity;GO:0004190//aspartic-type endopeptidase activity;GO:0016787//hydrolase activity	GO:0006508//proteolysis	gi|169779421|ref|XP_001824175.1|/7.8e-236/aspergillopepsin A-like aspartic endopeptidase [Aspergillus oryzae RIB40]|gi|238500061|ref|XP_002381265.1| aspartic endopeptidase Pep1/aspergillopepsin F [Aspergillus flavus NRRL3357]|gi|94730408|sp|Q06902.2|PEPA_ASPOR RecName: Full=Aspartic protease pep1; AltName: Full=Aspergillopepsin A; AltName: Full=Aspergillopepsin I; AltName: Full=Aspergillopepsin O…
XP_002377087.1	2031	108.583	19.5733	-2.47184	Down	0.851994	ATP dependent RNA helicase (Dbp1), putative [Aspergillus flavus NRRL3357]	K11594|1|0.0|1368|afv:AFLA_112180|ATP-dependent RNA helicase DDX3X [EC:3.6.4.13] (A)	-	GO:0005524//ATP binding;GO:0004386//helicase activity;GO:0008026//ATP-dependent helicase activity;GO:0000166//nucleotide binding;GO:0003676//nucleic acid binding;GO:0016787//hydrolase activity	GO:0008152//metabolic process;GO:0006200//ATP catabolic process	gi|238491700|ref|XP_002377087.1|/0.0e+00/ATP dependent RNA helicase (Dbp1), putative [Aspergillus flavus NRRL3357]|gi|220697500|gb|EED53841.1| ATP dependent RNA helicase (Dbp1), putative [Aspergillus flavus NRRL3357]
XP_002372941.1	498	306.427	1424.28	2.21662	Up	0.887046	ATP synthase delta chain, mitochondrial precursor, putative [Aspergillus flavus NRRL3357]	K02134|1|3e-116|329|afv:AFLA_080240|F-type H+-transporting ATPase subunit delta (A)	GO:0045261//proton-transporting ATP synthase complex, catalytic core F(1)	GO:0046961//proton-transporting ATPase activity, rotational mechanism;GO:0046933//proton-transporting ATP synthase activity, rotational mechanism	GO:0015986//ATP synthesis coupled proton transport	gi|238483405|ref|XP_002372941.1|/7.2e-86/ATP synthase delta chain, mitochondrial precursor, putative [Aspergillus flavus NRRL3357]|gi|317139836|ref|XP_003189206.1| ATP synthase subunit delta [Aspergillus oryzae RIB40]|gi|220700991|gb|EED57329.1| ATP synthase delta chain, mitochondrial precursor, putative [Aspergillus flavus NRRL3357]
XP_002372919.1	894	984.59	2435.89	1.30686	Up	0.826789	ATP synthase gamma chain, mitochondrial precursor, putative [Aspergillus flavus NRRL3357]	K02136|1|0.0|609|afv:AFLA_080020|F-type H+-transporting ATPase subunit gamma (A)	GO:0045261//proton-transporting ATP synthase complex, catalytic core F(1)	GO:0046961//proton-transporting ATPase activity, rotational mechanism;GO:0046933//proton-transporting ATP synthase activity, rotational mechanism	GO:0006754//ATP biosynthetic process;GO:0006810//transport;GO:0015986//ATP synthesis coupled proton transport;GO:0006811//ion transport;GO:0015992//proton transport	gi|238483361|ref|XP_002372919.1|/1.3e-163/ATP synthase gamma chain, mitochondrial precursor, putative [Aspergillus flavus NRRL3357]|gi|317139811|ref|XP_001817778.2| ATP synthase subunit gamma [Aspergillus oryzae RIB40]|gi|220700969|gb|EED57307.1| ATP synthase gamma chain, mitochondrial precursor, putative [Aspergillus flavus NRRL3357]|gi|391864728|gb|EIT74022.1| F0F1-type ATP synthase, gamma subu…
XP_002376882.1	471	6645.66	15857	1.25463	Up	0.822367	ATP synthase subunit ATP9, putative [Aspergillus flavus NRRL3357]	K02128|1|1e-108|309|afv:AFLA_110130|F-type H+-transporting ATPase subunit c (A)	GO:0016021//integral component of membrane;GO:0016020//membrane;GO:0033177//proton-transporting two-sector ATPase complex, proton-transporting domain;GO:0045263//proton-transporting ATP synthase complex, coupling factor F(o)	GO:0015078//hydrogen ion transmembrane transporter activity;GO:0008289//lipid binding	GO:0006810//transport;GO:0015986//ATP synthesis coupled proton transport;GO:0006811//ion transport;GO:0015991//ATP hydrolysis coupled proton transport;GO:0015992//proton transport	gi|238491290|ref|XP_002376882.1|/1.0e-80/ATP synthase subunit ATP9, putative [Aspergillus flavus NRRL3357]|gi|220697295|gb|EED53636.1| ATP synthase subunit ATP9, putative [Aspergillus flavus NRRL3357]
XP_002382968.1	786	142.943	364.313	1.34974	Up	0.813287	BAR adaptor protein RVS161, putative [Aspergillus flavus NRRL3357]	-	GO:0005737//cytoplasm	-	-	gi|169765231|ref|XP_001817087.1|/2.6e-147/protein hob3 [Aspergillus oryzae RIB40]|gi|238503470|ref|XP_002382968.1| BAR adaptor protein RVS161, putative [Aspergillus flavus NRRL3357]|gi|83764941|dbj|BAE55085.1| unnamed protein product [Aspergillus oryzae RIB40]|gi|220690439|gb|EED46788.1| BAR adaptor protein RVS161, putative [Aspergillus flavus NRRL3357]|gi|391863251|gb|EIT72562.1| amphiphysin [As…
XP_002382302.1	1227	1968.53	412.213	-2.25565	Down	0.88998	benzoate 4-monooxygenase cytochrome P450, putative [Aspergillus flavus NRRL3357]	K15877|1|0.0|838|afv:AFLA_001010|fungal nitric oxide reductase [EC:1.7.1.14] (A)	-	GO:0004497//monooxygenase activity;GO:0005506//iron ion binding;GO:0016705//oxidoreductase activity, acting on paired donors, with incorporation or reduction of molecular oxygen;GO:0016491//oxidoreductase activity;GO:0020037//heme binding;GO:0046872//metal ion binding	GO:0055114//oxidation-reduction process	gi|238502137|ref|XP_002382302.1|/3.6e-240/benzoate 4-monooxygenase cytochrome P450, putative [Aspergillus flavus NRRL3357]|gi|220691112|gb|EED47460.1| benzoate 4-monooxygenase cytochrome P450, putative [Aspergillus flavus NRRL3357]
XP_002383187.1	1452	90.59	23.0667	-1.97354	Down	0.818637	betaine-aldehyde dehydrogenase, putative [Aspergillus flavus NRRL3357]	K00128|1|0.0|990|afv:AFLA_050600|aldehyde dehydrogenase (NAD+) [EC:1.2.1.3] (A)	-	GO:0016620//oxidoreductase activity, acting on the aldehyde or oxo group of donors, NAD or NADP as acceptor;GO:0016491//oxidoreductase activity	GO:0008152//metabolic process;GO:0055114//oxidation-reduction process	gi|238503910|ref|XP_002383187.1|/7.2e-279/betaine-aldehyde dehydrogenase, putative [Aspergillus flavus NRRL3357]|gi|220690658|gb|EED47007.1| betaine-aldehyde dehydrogenase, putative [Aspergillus flavus NRRL3357]|gi|391863383|gb|EIT72694.1| aldehyde dehydrogenase [Aspergillus oryzae 3.042]|gi|635505349|gb|KDE77414.1| aldehyde dehydrogenase [Aspergillus oryzae 100-8]
XP_002375761.1	651	1363.35	182.577	-2.90058	Down	0.909142	blue light-inducible protein Bli-3 [Aspergillus flavus NRRL3357]	-	-	GO:0004733//pyridoxamine-phosphate oxidase activity;GO:0010181//FMN binding;GO:0016491//oxidoreductase activity	GO:0042823//pyridoxal phosphate biosynthetic process;GO:0055114//oxidation-reduction process	gi|238489047|ref|XP_002375761.1|/3.2e-120/blue light-inducible protein Bli-3 [Aspergillus flavus NRRL3357]|gi|220698149|gb|EED54489.1| blue light-inducible protein Bli-3 [Aspergillus flavus NRRL3357]
XP_002377881.1	1206	157.68	577.557	1.87296	Up	0.86299	branched-chain amino acid aminotransferase, cytosolic [Aspergillus flavus NRRL3357]	K00826|1|0.0|824|afv:AFLA_044190|branched-chain amino acid aminotransferase [EC:2.6.1.42] (A)	-	GO:0003824//catalytic activity;GO:0008483//transaminase activity;GO:0052655//L-valine transaminase activity;GO:0016740//transferase activity;GO:0004084//branched-chain-amino-acid transaminase activity;GO:0052656//L-isoleucine transaminase activity;GO:0052654//L-leucine transaminase activity	GO:0009082//branched-chain amino acid biosynthetic process;GO:0008152//metabolic process;GO:0008652//cellular amino acid biosynthetic process;GO:0009081//branched-chain amino acid metabolic process	gi|238493289|ref|XP_002377881.1|/2.4e-239/branched-chain amino acid aminotransferase, cytosolic [Aspergillus flavus NRRL3357]|gi|317157075|ref|XP_001826206.2| branched-chain amino acid aminotransferase, cytosolic [Aspergillus oryzae RIB40]|gi|220696375|gb|EED52717.1| branched-chain amino acid aminotransferase, cytosolic [Aspergillus flavus NRRL3357]|gi|391869001|gb|EIT78208.1| branched chain amin…
XP_002377249.1	1239	96.94	293.127	1.59636	Up	0.833584	branched-chain amino acid aminotransferase, cytosolic [Aspergillus flavus NRRL3357]	K00826|1|0.0|852|afv:AFLA_113800|branched-chain amino acid aminotransferase [EC:2.6.1.42] (A)	-	GO:0003824//catalytic activity;GO:0008483//transaminase activity;GO:0052655//L-valine transaminase activity;GO:0016740//transferase activity;GO:0004084//branched-chain-amino-acid transaminase activity;GO:0052656//L-isoleucine transaminase activity;GO:0052654//L-leucine transaminase activity	GO:0009082//branched-chain amino acid biosynthetic process;GO:0008152//metabolic process;GO:0008652//cellular amino acid biosynthetic process;GO:0009081//branched-chain amino acid metabolic process	gi|169773997|ref|XP_001821467.1|/4.8e-242/branched-chain-amino-acid aminotransferase [Aspergillus oryzae RIB40]|gi|238492024|ref|XP_002377249.1| branched-chain amino acid aminotransferase, cytosolic [Aspergillus flavus NRRL3357]|gi|83769328|dbj|BAE59465.1| unnamed protein product [Aspergillus oryzae RIB40]|gi|220697662|gb|EED54003.1| branched-chain amino acid aminotransferase, cytosolic [Aspergil…
XP_002381221.1	957	349.257	79.7	-2.13164	Down	0.870154	bZIP transcription factor (Atf21), putative [Aspergillus flavus NRRL3357]	-	-	GO:0043565//sequence-specific DNA binding;GO:0003700//sequence-specific DNA binding transcription factor activity	GO:0006355//regulation of transcription, DNA-templated	gi|238499973|ref|XP_002381221.1|/3.1e-186/bZIP transcription factor (Atf21), putative [Aspergillus flavus NRRL3357]|gi|220692974|gb|EED49320.1| bZIP transcription factor (Atf21), putative [Aspergillus flavus NRRL3357]|gi|391870382|gb|EIT79567.1| bZIP transcription factor (Atf21), putative [Aspergillus oryzae 3.042]|gi|635503323|gb|KDE75457.1| bZIP transcription factor , putative [Aspergillus oryz…
XP_002381066.1	507	405.307	155.8	-1.37932	Down	0.818844	bZIP transcription factor, putative [Aspergillus flavus NRRL3357]	-	-	-	-	gi|238499663|ref|XP_002381066.1|/7.4e-90/bZIP transcription factor, putative [Aspergillus flavus NRRL3357]|gi|317150395|ref|XP_001823994.2| bZIP transcription factor [Aspergillus oryzae RIB40]|gi|220692819|gb|EED49165.1| bZIP transcription factor, putative [Aspergillus flavus NRRL3357]|gi|391869367|gb|EIT78566.1| bZIP transcription factor [Aspergillus oryzae 3.042]
XP_002380969.1	960	197.18	50.3967	-1.96811	Down	0.848398	C2H2 finger domain protein, putative [Aspergillus flavus NRRL3357]	-	-	GO:0003676//nucleic acid binding;GO:0046872//metal ion binding	-	gi|169778881|ref|XP_001823905.1|/5.5e-192/C2H2 finger domain protein [Aspergillus oryzae RIB40]|gi|238499469|ref|XP_002380969.1| C2H2 finger domain protein, putative [Aspergillus flavus NRRL3357]|gi|83772644|dbj|BAE62772.1| unnamed protein product [Aspergillus oryzae RIB40]|gi|220692722|gb|EED49068.1| C2H2 finger domain protein, putative [Aspergillus flavus NRRL3357]|gi|391873525|gb|EIT82555.1| C…
XP_002382564.1	2415	90.1833	20.49	-2.13794	Down	0.828852	C2H2 finger domain protein, putative [Aspergillus flavus NRRL3357]	-	GO:0005634//nucleus	GO:0003677//DNA binding;GO:0003676//nucleic acid binding;GO:0008270//zinc ion binding;GO:0046872//metal ion binding	GO:0006351//transcription, DNA-templated	gi|358374916|dbj|GAA91504.1|/0.0e+00/C2H2 finger domain protein [Aspergillus kawachii IFO 4308]
XP_002375921.1	1755	208.333	43.07	-2.27414	Down	0.864376	C2H2 finger domain protein, putative [Aspergillus flavus NRRL3357]	-	-	-	-	gi|238489367|ref|XP_002375921.1|/0.0e+00/C2H2 finger domain protein, putative [Aspergillus flavus NRRL3357]|gi|317137300|ref|XP_001727627.2| C2H2 finger domain protein [Aspergillus oryzae RIB40]|gi|220698309|gb|EED54649.1| C2H2 finger domain protein, putative [Aspergillus flavus NRRL3357]
XP_002377769.1	642	50.34	5.87	-3.10027	Down	0.830149	C2H2 finger domain protein, putative [Aspergillus flavus NRRL3357]	-	-	GO:0003676//nucleic acid binding;GO:0046872//metal ion binding	-	gi|238493065|ref|XP_002377769.1|/6.7e-129/C2H2 finger domain protein, putative [Aspergillus flavus NRRL3357]|gi|220696263|gb|EED52605.1| C2H2 finger domain protein, putative [Aspergillus flavus NRRL3357]
XP_002377838.1	1224	106.733	30.5467	-1.80492	Down	0.815999	C2H2 transcription factor (Con7), putative [Aspergillus flavus NRRL3357]	-	-	GO:0003676//nucleic acid binding;GO:0046872//metal ion binding	-	gi|238493203|ref|XP_002377838.1|/9.1e-256/C2H2 transcription factor (Con7), putative [Aspergillus flavus NRRL3357]|gi|83774914|dbj|BAE65037.1| unnamed protein product [Aspergillus oryzae RIB40]|gi|220696332|gb|EED52674.1| C2H2 transcription factor (Con7), putative [Aspergillus flavus NRRL3357]
XP_002375784.1	1653	1017.26	321.8	-1.66045	Down	0.853719	C2H2 transcription factor (Rpn4), putative [Aspergillus flavus NRRL3357]	-	-	-	-	gi|238489093|ref|XP_002375784.1|/0.0e+00/C2H2 transcription factor (Rpn4), putative [Aspergillus flavus NRRL3357]|gi|220698172|gb|EED54512.1| C2H2 transcription factor (Rpn4), putative [Aspergillus flavus NRRL3357]
XP_002376934.1	1827	89.85	22.78	-1.97975	Down	0.818578	C2H2 transcription factor (Seb1), putative [Aspergillus flavus NRRL3357]	-	-	GO:0003676//nucleic acid binding;GO:0046872//metal ion binding	-	gi|256594166|gb|ACV03836.1|/0.0e+00/Msn2 [Aspergillus parasiticus]
XP_002380179.1	1935	65.25	11.9367	-2.45058	Down	0.824769	C6 finger domain protein, putative [Aspergillus flavus NRRL3357]	-	-	-	-	gi|317141635|ref|XP_001818758.2|/0.0e+00/C6 finger domain protein [Aspergillus oryzae RIB40]
XP_002377616.1	2664	193.257	64.3367	-1.58681	Down	0.821733	C6 transcription factor Ctf1A, putative [Aspergillus flavus NRRL3357]	-	GO:0005634//nucleus	GO:0003677//DNA binding;GO:0008270//zinc ion binding	GO:0006351//transcription, DNA-templated	gi|358370574|dbj|GAA87185.1|/0.0e+00/fungal specific transcription factor domain protein [Aspergillus kawachii IFO 4308]
XP_002382486.1	873	66.5267	12.4033	-2.4232	Down	0.824814	calcium binding protein Caleosin, putative [Aspergillus flavus NRRL3357]	-	-	GO:0005509//calcium ion binding	-	gi|238502505|ref|XP_002382486.1|/2.8e-176/calcium binding protein Caleosin, putative [Aspergillus flavus NRRL3357]|gi|220691296|gb|EED47644.1| calcium binding protein Caleosin, putative [Aspergillus flavus NRRL3357]|gi|666915793|gb|AIG51691.1| putative calcium binding protein caleosin [Aspergillus flavus]
XP_002383145.1	1425	67.9133	12.57	-2.43371	Down	0.826509	calcium transporter, putative [Aspergillus flavus NRRL3357]	-	-	-	-	gi|238503826|ref|XP_002383145.1|/2.8e-276/calcium transporter, putative [Aspergillus flavus NRRL3357]|gi|220690616|gb|EED46965.1| calcium transporter, putative [Aspergillus flavus NRRL3357]
XP_002381044.1	1881	783.697	337.387	-1.21589	Down	0.806418	calcium/calmodulin-dependent protein kinase, putative [Aspergillus flavus NRRL3357]	-	-	GO:0004672//protein kinase activity;GO:0005524//ATP binding;GO:0004674//protein serine/threonine kinase activity;GO:0016301//kinase activity;GO:0016772//transferase activity, transferring phosphorus-containing groups	GO:0016310//phosphorylation;GO:0006468//protein phosphorylation	gi|238499619|ref|XP_002381044.1|/0.0e+00/calcium/calmodulin-dependent protein kinase, putative [Aspergillus flavus NRRL3357]|gi|220692797|gb|EED49143.1| calcium/calmodulin-dependent protein kinase, putative [Aspergillus flavus NRRL3357]
XP_002380700.1	2367	259.257	80.6333	-1.68493	Down	0.836665	cAMP-dependent protein kinase pathway protein (Som1), putative [Aspergillus flavus NRRL3357]	-	-	GO:0016301//kinase activity	GO:0016310//phosphorylation	gi|238498930|ref|XP_002380700.1|/0.0e+00/cAMP-dependent protein kinase pathway protein (Som1), putative [Aspergillus flavus NRRL3357]|gi|83774242|dbj|BAE64367.1| unnamed protein product [Aspergillus oryzae RIB40]|gi|220693974|gb|EED50319.1| cAMP-dependent protein kinase pathway protein (Som1), putative [Aspergillus flavus NRRL3357]|gi|391868064|gb|EIT77287.1| cAMP-dependent protein kinase pathway…
XP_002380828.1	1020	129.947	35.01	-1.89208	Down	0.830488	carboxyvinyl-carboxyphosphonate phosphorylmutase [Aspergillus flavus NRRL3357]	K03417|4|0.0|540|afm:AFUA_2G00120|methylisocitrate lyase [EC:4.1.3.30] (A)	-	GO:0003824//catalytic activity	GO:0008152//metabolic process	gi|238499187|ref|XP_002380828.1|/2.2e-197/carboxyvinyl-carboxyphosphonate phosphorylmutase [Aspergillus flavus NRRL3357]|gi|220692581|gb|EED48927.1| carboxyvinyl-carboxyphosphonate phosphorylmutase [Aspergillus flavus NRRL3357]
XP_002379372.1	1212	707.917	127.773	-2.46999	Down	0.891085	casein kinase I, putative [Aspergillus flavus NRRL3357]	K14758|1|0.0|840|afv:AFLA_133580|casein kinase I homolog HRR25 [EC:2.7.11.1] (A)	-	GO:0004672//protein kinase activity;GO:0005524//ATP binding;GO:0004674//protein serine/threonine kinase activity;GO:0016301//kinase activity;GO:0000166//nucleotide binding;GO:0016772//transferase activity, transferring phosphorus-containing groups	GO:0016310//phosphorylation;GO:0006468//protein phosphorylation	gi|238496273|ref|XP_002379372.1|/3.1e-239/casein kinase I, putative [Aspergillus flavus NRRL3357]|gi|317147281|ref|XP_001822023.2| casein kinase I hhp1 [Aspergillus oryzae RIB40]|gi|220694252|gb|EED50596.1| casein kinase I, putative [Aspergillus flavus NRRL3357]
XP_002383897.1	1479	186.31	5.70667	-5.02891	Down	0.932711	catalase Cat [Aspergillus flavus NRRL3357]	K03781|1|0.0|1028|aor:AOR_1_686084|catalase [EC:1.11.1.6] (A)	-	-	-	gi|317151515|ref|XP_001824716.2|/2.2e-299/hypothetical protein AOR_1_686084 [Aspergillus oryzae RIB40]
XP_002374948.1	1413	1553.76	47.4633	-5.0328	Down	0.956104	catalase, putative [Aspergillus flavus NRRL3357]	K03781|1|0.0|988|afv:AFLA_034380|catalase [EC:1.11.1.6] (A)	-	GO:0004096//catalase activity;GO:0020037//heme binding;GO:0046872//metal ion binding	GO:0006979//response to oxidative stress;GO:0055114//oxidation-reduction process	gi|238487420|ref|XP_002374948.1|/3.4e-287/catalase, putative [Aspergillus flavus NRRL3357]|gi|220699827|gb|EED56166.1| catalase, putative [Aspergillus flavus NRRL3357]
XP_002376408.1	768	347.547	141.637	-1.29501	Down	0.806462	CBF/NF-Y family transcription factor, putative [Aspergillus flavus NRRL3357]	-	GO:0005622//intracellular;GO:0005634//nucleus	GO:0046982//protein heterodimerization activity;GO:0043565//sequence-specific DNA binding	-	gi|238490342|ref|XP_002376408.1|/8.8e-148/CBF/NF-Y family transcription factor, putative [Aspergillus flavus NRRL3357]|gi|220696821|gb|EED53162.1| CBF/NF-Y family transcription factor, putative [Aspergillus flavus NRRL3357]
XP_002379167.1	1107	317.227	94.8767	-1.74139	Down	0.846098	CCAAT-binding transcription factor subunit HAPB [Aspergillus flavus NRRL3357]	-	-	GO:0003700//sequence-specific DNA binding transcription factor activity	GO:0006355//regulation of transcription, DNA-templated	gi|238495863|ref|XP_002379167.1|/9.0e-220/CCAAT-binding transcription factor subunit HAPB [Aspergillus flavus NRRL3357]|gi|317147542|ref|XP_001822210.2| protein HAPB [Aspergillus oryzae RIB40]|gi|220694047|gb|EED50391.1| CCAAT-binding transcription factor subunit HAPB [Aspergillus flavus NRRL3357]
XP_002378075.1	708	144.317	436.037	1.59521	Up	0.840674	cell cycle control protein Cwf15, putative [Aspergillus flavus NRRL3357]	K12863|1|2e-170|472|afv:AFLA_046130|protein CWC15 (A)	GO:0005681//spliceosomal complex	-	GO:0000398//mRNA splicing, via spliceosome	gi|238493677|ref|XP_002378075.1|/4.6e-134/cell cycle control protein Cwf15, putative [Aspergillus flavus NRRL3357]|gi|317157310|ref|XP_001826387.2| pre-mRNA-splicing factor cwc15 [Aspergillus oryzae RIB40]|gi|220696569|gb|EED52911.1| cell cycle control protein Cwf15, putative [Aspergillus flavus NRRL3357]
XP_002382560.1	4176	85.8367	19.28	-2.15449	Down	0.8267	cell division control protein Cdc25, putative [Aspergillus flavus NRRL3357]	-	-	-	-	gi|317148037|ref|XP_001822457.2|/0.0e+00/cell division control protein Cdc25 [Aspergillus oryzae RIB40]
XP_002372749.1	1809	1397.79	611.95	-1.19166	Down	0.807111	cell wall glucanase (Scw11), putative [Aspergillus flavus NRRL3357]	K01238|4|0.0|629|afm:AFUA_8G05610|[EC:3.2.1.-] (A)	GO:0005576//extracellular region;GO:0005618//cell wall	GO:0008422//beta-glucosidase activity;GO:0016798//hydrolase activity, acting on glycosyl bonds;GO:0016787//hydrolase activity	GO:0008152//metabolic process;GO:0005975//carbohydrate metabolic process;GO:0000272//polysaccharide catabolic process;GO:0030245//cellulose catabolic process	gi|238483021|ref|XP_002372749.1|/0.0e+00/cell wall glucanase (Scw11), putative [Aspergillus flavus NRRL3357]|gi|121805794|sp|Q2US39.1|BTGE_ASPOR RecName: Full=Probable beta-glucosidase btgE; AltName: Full=Beta-D-glucoside glucohydrolase btgE; AltName: Full=Cellobiase btgE; AltName: Full=Gentiobiase btgE; Flags: Precursor [Aspergillus oryzae RIB40]|gi|298351598|sp|B8MXP5.1|BTGE_ASPFN RecName: Full…
XP_002381083.1	1317	169.877	62.6033	-1.44018	Down	0.803175	cell wall glucanase (Utr2), putative [Aspergillus flavus NRRL3357]	K01238|4|0.0|551|afm:AFUA_2G03120|[EC:3.2.1.-] (A)	GO:0005618//cell wall	GO:0004553//hydrolase activity, hydrolyzing O-glycosyl compounds;GO:0016798//hydrolase activity, acting on glycosyl bonds	GO:0005975//carbohydrate metabolic process;GO:0071555//cell wall organization	gi|169779087|ref|XP_001824008.1|/1.1e-264/glycosidase crf2 [Aspergillus oryzae RIB40]|gi|238499697|ref|XP_002381083.1| cell wall glucanase (Utr2), putative [Aspergillus flavus NRRL3357]|gi|83772747|dbj|BAE62875.1| unnamed protein product [Aspergillus oryzae RIB40]|gi|220692836|gb|EED49182.1| cell wall glucanase (Utr2), putative [Aspergillus flavus NRRL3357]|gi|391869332|gb|EIT78531.1| glycosidase…
XP_002373613.1	2448	415.2	128.98	-1.68666	Down	0.846452	cell wall protein, putative [Aspergillus flavus NRRL3357]	-	-	-	-	gi|238484749|ref|XP_002373613.1|/0.0e+00/cell wall protein, putative [Aspergillus flavus NRRL3357]|gi|220701663|gb|EED58001.1| cell wall protein, putative [Aspergillus flavus NRRL3357]
XP_002383412.1	270	36932.7	8127.61	-2.18399	Down	0.890451	chaperone/heat shock protein Hsp12, putative [Aspergillus flavus NRRL3357]	-	-	-	GO:0006950//response to stress	gi|238504362|ref|XP_002383412.1|/2.7e-45/chaperone/heat shock protein Hsp12, putative [Aspergillus flavus NRRL3357]|gi|317138099|ref|XP_003189016.1| heat shock protein hsp9 [Aspergillus oryzae RIB40]|gi|220690883|gb|EED47232.1| chaperone/heat shock protein Hsp12, putative [Aspergillus flavus NRRL3357]
XP_002380591.1	1599	57.5333	12.08	-2.25178	Down	0.806551	choline transport protein, putative [Aspergillus flavus NRRL3357]	-	-	-	-	gi|317155842|ref|XP_001825407.2|/0.0e+00/choline transport protein [Aspergillus oryzae RIB40]
XP_002382900.1	1425	450.37	1033.52	1.19838	Up	0.805917	citrate synthase (Cit1), putative [Aspergillus flavus NRRL3357]	K01647|1|0.0|977|afv:AFLA_007020|citrate synthase [EC:2.3.3.1] (A)	GO:0005739//mitochondrion	GO:0004108//citrate (Si)-synthase activity;GO:0016740//transferase activity;GO:0046912//transferase activity, transferring acyl groups, acyl groups converted into alkyl on transfer	GO:0044262//cellular carbohydrate metabolic process;GO:0006099//tricarboxylic acid cycle	gi|169776615|ref|XP_001822774.1|/4.2e-279/citrate synthase [Aspergillus oryzae RIB40]|gi|238503333|ref|XP_002382900.1| citrate synthase (Cit1), putative [Aspergillus flavus NRRL3357]|gi|83771509|dbj|BAE61641.1| unnamed protein product [Aspergillus oryzae RIB40]|gi|220691710|gb|EED48058.1| citrate synthase (Cit1), putative [Aspergillus flavus NRRL3357]|gi|391874463|gb|EIT83345.1| citrate synthase …
XP_002375513.1	1323	255.013	773.117	1.60011	Up	0.847012	cofactor for methionyl- and glutamyl-tRNA synthetase, putative [Aspergillus flavus NRRL3357]	K15437|1|0.0|889|afv:AFLA_014930|aminoacyl tRNA synthase complex-interacting multifunctional protein 1 (A)	-	GO:0004812//aminoacyl-tRNA ligase activity;GO:0000049//tRNA binding	GO:0008152//metabolic process	gi|238488551|ref|XP_002375513.1|/3.1e-256/cofactor for methionyl- and glutamyl-tRNA synthetase, putative [Aspergillus flavus NRRL3357]|gi|220697901|gb|EED54241.1| cofactor for methionyl- and glutamyl-tRNA synthetase, putative [Aspergillus flavus NRRL3357]
XP_002383889.1	1026	263.71	607.23	1.20329	Up	0.800817	complex I intermediate associated protein (Cia30), putative [Aspergillus flavus NRRL3357]	K18159|1|0.0|708|afv:AFLA_100170|NADH dehydrogenase [ubiquinone] 1 alpha subcomplex assembly factor 1 (A)	-	-	-	gi|238505320|ref|XP_002383889.1|/4.6e-202/complex I intermediate associated protein (Cia30), putative [Aspergillus flavus NRRL3357]|gi|220690003|gb|EED46353.1| complex I intermediate associated protein (Cia30), putative [Aspergillus flavus NRRL3357]
XP_002377941.1	309	525.293	124.243	-2.07995	Down	0.873235	conidiation-specific family protein [Aspergillus flavus NRRL3357]	-	-	-	-	gi|238493409|ref|XP_002377941.1|/3.3e-56/conidiation-specific family protein [Aspergillus flavus NRRL3357]|gi|220696435|gb|EED52777.1| conidiation-specific family protein [Aspergillus flavus NRRL3357]|gi|391868969|gb|EIT78176.1| conidiation-specific family protein [Aspergillus oryzae 3.042]|gi|635505725|gb|KDE77785.1| conidiation-specific family protein [Aspergillus oryzae 100-8]
XP_002373226.1	255	766.093	24.6033	-4.96059	Down	0.950709	conidiation-specific protein (Con-10), putative [Aspergillus flavus NRRL3357]	-	-	-	-	gi|238483975|ref|XP_002373226.1|/2.6e-43/conidiation-specific protein (Con-10), putative [Aspergillus flavus NRRL3357]|gi|317140206|ref|XP_003189246.1| conidiation-specific protein 10 [Aspergillus oryzae RIB40]|gi|220701276|gb|EED57614.1| conidiation-specific protein (Con-10), putative [Aspergillus flavus NRRL3357]|gi|391874038|gb|EIT82993.1| conidiation-specific protein (Con-10), putative [Asper…
XP_002377563.1	669	9347.47	4067.72	-1.20035	Down	0.814849	conserved hypothetical protein [Aspergillus flavus NRRL3357]	-	-	-	-	gi|238492653|ref|XP_002377563.1|/4.9e-125/conserved hypothetical protein [Aspergillus flavus NRRL3357]|gi|220696057|gb|EED52399.1| conserved hypothetical protein [Aspergillus flavus NRRL3357]
XP_002385411.1	1173	442.42	187.7	-1.23699	Down	0.802335	conserved hypothetical protein [Aspergillus flavus NRRL3357]	-	-	-	-	gi|238508435|ref|XP_002385411.1|/1.7e-231/conserved hypothetical protein [Aspergillus flavus NRRL3357]|gi|317157948|ref|XP_001826675.2| hypothetical protein AOR_1_120034 [Aspergillus oryzae RIB40]|gi|220688930|gb|EED45282.1| conserved hypothetical protein [Aspergillus flavus NRRL3357]|gi|391864265|gb|EIT73561.1| hypothetical protein Ao3042_10557 [Aspergillus oryzae 3.042]|gi|635503489|gb|KDE75619…
XP_002374799.1	1464	1245.57	518.06	-1.26562	Down	0.817502	conserved hypothetical protein [Aspergillus flavus NRRL3357]	-	-	-	-	gi|238487122|ref|XP_002374799.1|/3.0e-288/conserved hypothetical protein [Aspergillus flavus NRRL3357]|gi|220699678|gb|EED56017.1| conserved hypothetical protein [Aspergillus flavus NRRL3357]
XP_002380506.1	1806	762.353	310.31	-1.29675	Down	0.817532	conserved hypothetical protein [Aspergillus flavus NRRL3357]	-	-	-	-	gi|317155738|ref|XP_001825330.2|/0.0e+00/hypothetical protein AOR_1_674074 [Aspergillus oryzae RIB40]
XP_002378599.1	654	633.71	12991.1	1.31175	Up	0.81818	conserved hypothetical protein [Aspergillus flavus NRRL3357]	-	GO:0005634//nucleus	GO:0003677//DNA binding;GO:0005507//copper ion binding;GO:0003700//sequence-specific DNA binding transcription factor activity	GO:0006355//regulation of transcription, DNA-templated	gi|238494726|ref|XP_002378599.1|/1.9e-126/conserved hypothetical protein [Aspergillus flavus NRRL3357]|gi|317149248|ref|XP_003190292.1| hypothetical protein AOR_1_718114 [Aspergillus oryzae RIB40]|gi|220695249|gb|EED51592.1| conserved hypothetical protein [Aspergillus flavus NRRL3357]
XP_002378150.1	2649	596.563	13124.4	1.34242	Up	0.820613	conserved hypothetical protein [Aspergillus flavus NRRL3357]	-	-	-	-	gi|317157421|ref|XP_001826459.2|/0.0e+00/hypothetical protein AOR_1_1508054 [Aspergillus oryzae RIB40]
XP_002377920.1	444	975.967	25375.1	1.41497	Up	0.831815	conserved hypothetical protein [Aspergillus flavus NRRL3357]	-	-	-	-	gi|238493367|ref|XP_002377920.1|/2.7e-83/conserved hypothetical protein [Aspergillus flavus NRRL3357]|gi|220696414|gb|EED52756.1| conserved hypothetical protein [Aspergillus flavus NRRL3357]
XP_002373579.1	396	183.38	4951.26	1.43136	Up	0.805416	conserved hypothetical protein [Aspergillus flavus NRRL3357]	-	-	-	-	gi|238484681|ref|XP_002373579.1|/7.5e-75/conserved hypothetical protein [Aspergillus flavus NRRL3357]|gi|317140688|ref|XP_003189290.1| hypothetical protein AOR_1_2480174 [Aspergillus oryzae RIB40]|gi|220701629|gb|EED57967.1| conserved hypothetical protein [Aspergillus flavus NRRL3357]
XP_002375051.1	2019	269.753	7310.32	1.43297	Up	0.816191	conserved hypothetical protein [Aspergillus flavus NRRL3357]	-	-	-	-	gi|238487626|ref|XP_002375051.1|/0.0e+00/conserved hypothetical protein [Aspergillus flavus NRRL3357]|gi|220699930|gb|EED56269.1| conserved hypothetical protein [Aspergillus flavus NRRL3357]
XP_002378864.1	1095	935.75	26013.8	1.44404	Up	0.834409	conserved hypothetical protein [Aspergillus flavus NRRL3357]	-	-	-	-	gi|169777999|ref|XP_001823465.1|/5.2e-218/hypothetical protein AOR_1_1164114 [Aspergillus oryzae RIB40]|gi|238495256|ref|XP_002378864.1| conserved hypothetical protein [Aspergillus flavus NRRL3357]|gi|83772202|dbj|BAE62332.1| unnamed protein product [Aspergillus oryzae RIB40]|gi|220695514|gb|EED51857.1| conserved hypothetical protein [Aspergillus flavus NRRL3357]
XP_002382772.1	1266	2506.61	74947.6	1.47567	Up	0.843873	conserved hypothetical protein [Aspergillus flavus NRRL3357]	-	-	-	-	gi|238503077|ref|XP_002382772.1|/2.6e-249/conserved hypothetical protein [Aspergillus flavus NRRL3357]|gi|220691582|gb|EED47930.1| conserved hypothetical protein [Aspergillus flavus NRRL3357]
XP_002375808.1	423	335.913	11253.1	1.52504	Up	0.829368	conserved hypothetical protein [Aspergillus flavus NRRL3357]	-	-	-	-	gi|169763252|ref|XP_001727526.1|/3.0e-80/hypothetical protein AOR_1_916194 [Aspergillus oryzae RIB40]|gi|238489141|ref|XP_002375808.1| conserved hypothetical protein [Aspergillus flavus NRRL3357]|gi|83770554|dbj|BAE60687.1| unnamed protein product [Aspergillus oryzae RIB40]|gi|220698196|gb|EED54536.1| conserved hypothetical protein [Aspergillus flavus NRRL3357]|gi|391869712|gb|EIT78907.1| hypothe…
XP_002383138.1	1587	137.12	5004.88	1.5563	Up	0.806315	conserved hypothetical protein [Aspergillus flavus NRRL3357]	-	-	-	-	gi|317138475|ref|XP_001816930.2|/0.0e+00/teaA receptor TeaR [Aspergillus oryzae RIB40]|gi|391863326|gb|EIT72637.1| hypothetical protein Ao3042_01114 [Aspergillus oryzae 3.042]|gi|635505422|gb|KDE77487.1| hypothetical protein AO1008_03557 [Aspergillus oryzae 100-8]
XP_002374410.1	468	2117.61	81104.5	1.5832	Up	0.853513	conserved hypothetical protein [Aspergillus flavus NRRL3357]	-	-	-	-	gi|238486344|ref|XP_002374410.1|/8.3e-87/conserved hypothetical protein [Aspergillus flavus NRRL3357]|gi|220699289|gb|EED55628.1| conserved hypothetical protein [Aspergillus flavus NRRL3357]
XP_002383795.1	1407	545.073	20985.3	1.58546	Up	0.843062	conserved hypothetical protein [Aspergillus flavus NRRL3357]	-	-	-	-	gi|238505132|ref|XP_002383795.1|/2.7e-274/conserved hypothetical protein [Aspergillus flavus NRRL3357]|gi|220689909|gb|EED46259.1| conserved hypothetical protein [Aspergillus flavus NRRL3357]
XP_002377263.1	2025	131.147	5088.49	1.58771	Up	0.80854	conserved hypothetical protein [Aspergillus flavus NRRL3357]	-	-	-	-	gi|238492052|ref|XP_002377263.1|/0.0e+00/conserved hypothetical protein [Aspergillus flavus NRRL3357]|gi|317146397|ref|XP_001821479.2| hypothetical protein AOR_1_1762144 [Aspergillus oryzae RIB40]|gi|220697676|gb|EED54017.1| conserved hypothetical protein [Aspergillus flavus NRRL3357]|gi|391869068|gb|EIT78273.1| hypothetical protein Ao3042_05508 [Aspergillus oryzae 3.042]|gi|635507048|gb|KDE79069…
XP_002384893.1	498	1241.35	48412.7	1.59106	Up	0.851228	conserved hypothetical protein [Aspergillus flavus NRRL3357]	-	-	-	-	gi|238507383|ref|XP_002384893.1|/1.7e-91/conserved hypothetical protein [Aspergillus flavus NRRL3357]|gi|220689606|gb|EED45957.1| conserved hypothetical protein [Aspergillus flavus NRRL3357]
XP_002378321.1	552	196.83	7873.2	1.60206	Up	0.823561	conserved hypothetical protein [Aspergillus flavus NRRL3357]	-	-	-	-	gi|238494170|ref|XP_002378321.1|/5.4e-101/conserved hypothetical protein [Aspergillus flavus NRRL3357]|gi|317148912|ref|XP_001823003.2| hypothetical protein AOR_1_218114 [Aspergillus oryzae RIB40]|gi|220694971|gb|EED51314.1| conserved hypothetical protein [Aspergillus flavus NRRL3357]|gi|391872439|gb|EIT81566.1| hypothetical protein Ao3042_01985 [Aspergillus oryzae 3.042]|gi|635508606|gb|KDE80586…
XP_002384658.1	789	150.553	6323.24	1.62325	Up	0.81653	conserved hypothetical protein [Aspergillus flavus NRRL3357]	-	-	-	-	gi|238506913|ref|XP_002384658.1|/7.0e-152/conserved hypothetical protein [Aspergillus flavus NRRL3357]|gi|220689371|gb|EED45722.1| conserved hypothetical protein [Aspergillus flavus NRRL3357]
XP_002381420.1	327	475.253	20435.9	1.63347	Up	0.843799	conserved hypothetical protein [Aspergillus flavus NRRL3357]	-	-	-	-	gi|169779701|ref|XP_001824315.1|/3.0e-59/cipC protein [Aspergillus oryzae RIB40]|gi|238500371|ref|XP_002381420.1| conserved hypothetical protein [Aspergillus flavus NRRL3357]|gi|83773054|dbj|BAE63182.1| unnamed protein product [Aspergillus oryzae RIB40]|gi|220693173|gb|EED49519.1| conserved hypothetical protein [Aspergillus flavus NRRL3357]|gi|391873563|gb|EIT82588.1| cipC protein [Aspergillus or…
XP_002383714.1	390	102.61	4422.49	1.63448	Up	0.800831	conserved hypothetical protein [Aspergillus flavus NRRL3357]	-	-	-	-	gi|238504970|ref|XP_002383714.1|/2.9e-72/conserved hypothetical protein [Aspergillus flavus NRRL3357]|gi|220689828|gb|EED46178.1| conserved hypothetical protein [Aspergillus flavus NRRL3357]
XP_002380565.1	1209	843.73	36871	1.64048	Up	0.850491	conserved hypothetical protein [Aspergillus flavus NRRL3357]	-	-	-	-	gi|238498660|ref|XP_002380565.1|/2.9e-231/conserved hypothetical protein [Aspergillus flavus NRRL3357]|gi|220693839|gb|EED50184.1| conserved hypothetical protein [Aspergillus flavus NRRL3357]
XP_002383246.1	2103	378.463	18544.7	1.6902	Up	0.845877	conserved hypothetical protein [Aspergillus flavus NRRL3357]	-	-	-	-	gi|317138315|ref|XP_001816826.2|/0.0e+00/hypothetical protein AOR_1_576184 [Aspergillus oryzae RIB40]
XP_002376090.1	1950	103.02	5563.08	1.73239	Up	0.809218	conserved hypothetical protein [Aspergillus flavus NRRL3357]	-	-	-	-	gi|238489705|ref|XP_002376090.1|/0.0e+00/conserved hypothetical protein [Aspergillus flavus NRRL3357]|gi|220698478|gb|EED54818.1| conserved hypothetical protein [Aspergillus flavus NRRL3357]
XP_002374211.1	732	202.99	11773.4	1.76343	Up	0.836296	conserved hypothetical protein [Aspergillus flavus NRRL3357]	K15458|2|4e-153|458|aor:AOR_1_1990154|SIT4-associating protein SAP185/190 (A)	-	-	-	gi|238485946|ref|XP_002374211.1|/1.3e-140/conserved hypothetical protein [Aspergillus flavus NRRL3357]|gi|220699090|gb|EED55429.1| conserved hypothetical protein [Aspergillus flavus NRRL3357]
XP_002383230.1	1044	269.587	17792.7	1.81954	Up	0.847499	conserved hypothetical protein [Aspergillus flavus NRRL3357]	-	-	-	-	gi|238503996|ref|XP_002383230.1|/1.4e-205/conserved hypothetical protein [Aspergillus flavus NRRL3357]|gi|220690701|gb|EED47050.1| conserved hypothetical protein [Aspergillus flavus NRRL3357]|gi|391863197|gb|EIT72509.1| hypothetical protein Ao3042_01023 [Aspergillus oryzae 3.042]|gi|635505324|gb|KDE77389.1| hypothetical protein AO1008_03466 [Aspergillus oryzae 100-8]
XP_002382670.1	264	3843.6	253293	1.81889	Up	0.871422	conserved hypothetical protein [Aspergillus flavus NRRL3357]	-	-	-	-	gi|238502873|ref|XP_002382670.1|/6.0e-45/conserved hypothetical protein [Aspergillus flavus NRRL3357]|gi|317148179|ref|XP_003190165.1| hypothetical protein AOR_1_628134 [Aspergillus oryzae RIB40]|gi|220691480|gb|EED47828.1| conserved hypothetical protein [Aspergillus flavus NRRL3357]
XP_002384227.1	2052	322.34	23530.8	1.86332	Up	0.854028	conserved hypothetical protein [Aspergillus flavus NRRL3357]	-	-	-	-	gi|317151076|ref|XP_001824431.2|/0.0e+00/hypothetical protein AOR_1_92084 [Aspergillus oryzae RIB40]
XP_002384300.1	426	11444.9	858364	1.87506	Up	0.875608	conserved hypothetical protein [Aspergillus flavus NRRL3357]	-	-	-	GO:0019836//hemolysis by symbiont of host erythrocytes	gi|169785219|ref|XP_001827070.1|/1.1e-82/hypothetical protein AOR_1_18024 [Aspergillus oryzae RIB40]|gi|238506197|ref|XP_002384300.1| conserved hypothetical protein [Aspergillus flavus NRRL3357]|gi|83775818|dbj|BAE65937.1| unnamed protein product [Aspergillus oryzae RIB40]|gi|220689013|gb|EED45364.1| conserved hypothetical protein [Aspergillus flavus NRRL3357]|gi|391873380|gb|EIT82423.1| hypothet…
XP_002377761.1	1650	93.1533	7359.11	1.89763	Up	0.815336	conserved hypothetical protein [Aspergillus flavus NRRL3357]	-	-	-	-	gi|317156913|ref|XP_001826103.2|/0.0e+00/hypothetical protein AOR_1_798054 [Aspergillus oryzae RIB40]
XP_002382206.1	867	170.343	13627.5	1.90309	Up	0.841013	conserved hypothetical protein [Aspergillus flavus NRRL3357]	-	-	-	-	gi|238501944|ref|XP_002382206.1|/2.0e-183/conserved hypothetical protein [Aspergillus flavus NRRL3357]|gi|220692443|gb|EED48790.1| conserved hypothetical protein [Aspergillus flavus NRRL3357]
XP_002372175.1	1296	309.097	27200.5	1.94448	Up	0.85817	conserved hypothetical protein [Aspergillus flavus NRRL3357]	-	-	-	-	gi|238481873|ref|XP_002372175.1|/3.7e-261/conserved hypothetical protein [Aspergillus flavus NRRL3357]|gi|220700225|gb|EED56563.1| conserved hypothetical protein [Aspergillus flavus NRRL3357]
XP_002384684.1	489	306.51	29425	1.98227	Up	0.859571	conserved hypothetical protein [Aspergillus flavus NRRL3357]	-	-	-	-	gi|238506965|ref|XP_002384684.1|/3.2e-88/conserved hypothetical protein [Aspergillus flavus NRRL3357]|gi|317159017|ref|XP_001827476.2| hypothetical protein AOR_1_816024 [Aspergillus oryzae RIB40]|gi|220689397|gb|EED45748.1| conserved hypothetical protein [Aspergillus flavus NRRL3357]
XP_002375124.1	1755	455.893	45133.4	1.99564	Up	0.868076	conserved hypothetical protein [Aspergillus flavus NRRL3357]	-	-	-	-	gi|169769897|ref|XP_001819418.1|/0.0e+00/hypothetical protein AOR_1_334154 [Aspergillus oryzae RIB40]|gi|238487772|ref|XP_002375124.1| conserved hypothetical protein [Aspergillus flavus NRRL3357]|gi|83767277|dbj|BAE57416.1| unnamed protein product [Aspergillus oryzae RIB40]|gi|220700003|gb|EED56342.1| conserved hypothetical protein [Aspergillus flavus NRRL3357]|gi|391863989|gb|EIT73287.1| hypothe…
XP_002378135.1	2199	186.213	18546.8	1.99826	Up	0.849813	conserved hypothetical protein [Aspergillus flavus NRRL3357]	-	-	GO:0008289//lipid binding	-	gi|169783970|ref|XP_001826447.1|/0.0e+00/hypothetical protein AOR_1_1480054 [Aspergillus oryzae RIB40]|gi|238493797|ref|XP_002378135.1| conserved hypothetical protein [Aspergillus flavus NRRL3357]|gi|83775191|dbj|BAE65314.1| unnamed protein product [Aspergillus oryzae RIB40]|gi|220696629|gb|EED52971.1| conserved hypothetical protein [Aspergillus flavus NRRL3357]|gi|391869485|gb|EIT78682.1| hypoth…
XP_002377825.1	273	112.687	12395.5	2.04139	Up	0.83323	conserved hypothetical protein [Aspergillus flavus NRRL3357]	-	-	-	-	gi|238493177|ref|XP_002377825.1|/8.9e-44/conserved hypothetical protein [Aspergillus flavus NRRL3357]|gi|220696319|gb|EED52661.1| conserved hypothetical protein [Aspergillus flavus NRRL3357]
XP_002375908.1	2334	246.497	26621.6	2.03342	Up	0.858539	conserved hypothetical protein [Aspergillus flavus NRRL3357]	-	-	-	-	gi|317137285|ref|XP_001727616.2|/0.0e+00/hypothetical protein AOR_1_1104194 [Aspergillus oryzae RIB40]
XP_002377065.1	525	70.78	8422.82	2.07555	Up	0.811547	conserved hypothetical protein [Aspergillus flavus NRRL3357]	-	-	-	-	gi|238491656|ref|XP_002377065.1|/1.3e-95/conserved hypothetical protein [Aspergillus flavus NRRL3357]|gi|83769152|dbj|BAE59289.1| unnamed protein product [Aspergillus oryzae RIB40]|gi|220697478|gb|EED53819.1| conserved hypothetical protein [Aspergillus flavus NRRL3357]|gi|391869205|gb|EIT78407.1| hypothetical protein Ao3042_05327 [Aspergillus oryzae 3.042]|gi|635510718|gb|KDE82642.1| hypothetical…
XP_002374749.1	651	101.37	11961.7	2.07188	Up	0.831579	conserved hypothetical protein [Aspergillus flavus NRRL3357]	-	-	-	-	gi|238487022|ref|XP_002374749.1|/1.9e-122/conserved hypothetical protein [Aspergillus flavus NRRL3357]|gi|83767607|dbj|BAE57746.1| unnamed protein product [Aspergillus oryzae RIB40]|gi|220699628|gb|EED55967.1| conserved hypothetical protein [Aspergillus flavus NRRL3357]
XP_002372859.1	624	80.5233	9904.37	2.08991	Up	0.81936	conserved hypothetical protein [Aspergillus flavus NRRL3357]	-	-	-	-	gi|238483241|ref|XP_002372859.1|/9.2e-118/conserved hypothetical protein [Aspergillus flavus NRRL3357]|gi|220700909|gb|EED57247.1| conserved hypothetical protein [Aspergillus flavus NRRL3357]
XP_002383638.1	741	82.8267	10104.9	2.08636	Up	0.821305	conserved hypothetical protein [Aspergillus flavus NRRL3357]	-	-	-	-	gi|238504818|ref|XP_002383638.1|/5.1e-146/conserved hypothetical protein [Aspergillus flavus NRRL3357]|gi|220689752|gb|EED46102.1| conserved hypothetical protein [Aspergillus flavus NRRL3357]
XP_002372296.1	1401	1562.97	193809	2.09342	Up	0.882374	conserved hypothetical protein [Aspergillus flavus NRRL3357]	-	-	-	-	gi|238482115|ref|XP_002372296.1|/4.9e-280/conserved hypothetical protein [Aspergillus flavus NRRL3357]|gi|317139065|ref|XP_003189123.1| hypothetical protein AOR_1_256174 [Aspergillus oryzae RIB40]|gi|220700346|gb|EED56684.1| conserved hypothetical protein [Aspergillus flavus NRRL3357]
XP_002378286.1	1425	132.893	17143.2	2.11059	Up	0.844727	conserved hypothetical protein [Aspergillus flavus NRRL3357]	-	-	-	-	gi|169777017|ref|XP_001822974.1|/5.0e-284/hypothetical protein AOR_1_154114 [Aspergillus oryzae RIB40]|gi|238494100|ref|XP_002378286.1| conserved hypothetical protein [Aspergillus flavus NRRL3357]|gi|83771711|dbj|BAE61841.1| unnamed protein product [Aspergillus oryzae RIB40]|gi|220694936|gb|EED51279.1| conserved hypothetical protein [Aspergillus flavus NRRL3357]|gi|391872404|gb|EIT81531.1| hypoth…
XP_002372704.1	1632	996.54	133536	2.1271	Up	0.881195	conserved hypothetical protein [Aspergillus flavus NRRL3357]	-	GO:0016021//integral component of membrane	-	GO:0055085//transmembrane transport	gi|238482931|ref|XP_002372704.1|/0.0e+00/conserved hypothetical protein [Aspergillus flavus NRRL3357]|gi|83765443|dbj|BAE55586.1| unnamed protein product [Aspergillus oryzae RIB40]|gi|220700754|gb|EED57092.1| conserved hypothetical protein [Aspergillus flavus NRRL3357]|gi|391873242|gb|EIT82304.1| synaptic vesicle transporter SVOP [Aspergillus oryzae 3.042]|gi|635504836|gb|KDE76921.1| synaptic ves…
XP_002379408.1	489	408.787	92.02	-2.15133	Down	0.873323	conserved hypothetical protein [Aspergillus flavus NRRL3357]	K01808|1|3e-117|332|afv:AFLA_133940|ribose 5-phosphate isomerase B [EC:5.3.1.6] (A)	-	GO:0016853//isomerase activity;GO:0004751//ribose-5-phosphate isomerase activity	GO:0005975//carbohydrate metabolic process	gi|238496345|ref|XP_002379408.1|/2.8e-87/conserved hypothetical protein [Aspergillus flavus NRRL3357]|gi|317147238|ref|XP_001821977.2| ribose/galactose isomerase [Aspergillus oryzae RIB40]|gi|220694288|gb|EED50632.1| conserved hypothetical protein [Aspergillus flavus NRRL3357]|gi|391868881|gb|EIT78090.1| ribose 5-phosphate isomerase RpiB [Aspergillus oryzae 3.042]|gi|635507586|gb|KDE79596.1| ribo…
XP_002375577.1	486	70.6367	15.8167	-2.15897	Down	0.816235	conserved hypothetical protein [Aspergillus flavus NRRL3357]	-	-	-	-	gi|317136843|ref|XP_003189986.1|/9.8e-92/hypothetical protein AOR_1_492194 [Aspergillus oryzae RIB40]
XP_002375252.1	1440	92.68	20.62	-2.16821	Down	0.831992	conserved hypothetical protein [Aspergillus flavus NRRL3357]	-	-	-	-	gi|238488028|ref|XP_002375252.1|/1.3e-286/conserved hypothetical protein [Aspergillus flavus NRRL3357]|gi|220700131|gb|EED56470.1| conserved hypothetical protein [Aspergillus flavus NRRL3357]
XP_002382078.1	393	1829.41	404.243	-2.17809	Down	0.887002	conserved hypothetical protein [Aspergillus flavus NRRL3357]	-	-	-	-	gi|238501688|ref|XP_002382078.1|/2.9e-74/conserved hypothetical protein [Aspergillus flavus NRRL3357]|gi|317142783|ref|XP_003189437.1| hypothetical protein AOR_1_1038164 [Aspergillus oryzae RIB40]|gi|220692315|gb|EED48662.1| conserved hypothetical protein [Aspergillus flavus NRRL3357]
XP_002375080.1	966	92.4167	19.7033	-2.22971	Down	0.834232	conserved hypothetical protein [Aspergillus flavus NRRL3357]	K00224|5|9e-138|396|afm:AFUA_6G00280|[EC:1.3.1.-] (A)	-	-	-	gi|238487684|ref|XP_002375080.1|/1.2e-183/conserved hypothetical protein [Aspergillus flavus NRRL3357]|gi|220699959|gb|EED56298.1| conserved hypothetical protein [Aspergillus flavus NRRL3357]
XP_002372949.1	1182	458.66	97.5767	-2.23282	Down	0.877568	conserved hypothetical protein [Aspergillus flavus NRRL3357]	-	-	-	-	gi|238483421|ref|XP_002372949.1|/7.4e-230/conserved hypothetical protein [Aspergillus flavus NRRL3357]|gi|220700999|gb|EED57337.1| conserved hypothetical protein [Aspergillus flavus NRRL3357]
XP_002383778.1	789	565.19	120.233	-2.2329	Down	0.879927	conserved hypothetical protein [Aspergillus flavus NRRL3357]	K01336|4|4e-79|258|ani:AN0238.2|cerevisin [EC:3.4.21.48] (A)	-	-	-	gi|169780706|ref|XP_001824817.1|/1.7e-146/hypothetical protein AOR_1_896084 [Aspergillus oryzae RIB40]|gi|238505098|ref|XP_002383778.1| conserved hypothetical protein [Aspergillus flavus NRRL3357]|gi|83773557|dbj|BAE63684.1| unnamed protein product [Aspergillus oryzae RIB40]|gi|220689892|gb|EED46242.1| conserved hypothetical protein [Aspergillus flavus NRRL3357]|gi|391867245|gb|EIT76495.1| hypoth…
XP_002384544.1	741	62.3333	13.09	-2.25154	Down	0.811621	conserved hypothetical protein [Aspergillus flavus NRRL3357]	-	-	-	-	gi|238506685|ref|XP_002384544.1|/1.2e-149/conserved hypothetical protein [Aspergillus flavus NRRL3357]|gi|220689257|gb|EED45608.1| conserved hypothetical protein [Aspergillus flavus NRRL3357]
XP_002376092.1	1032	1221.73	255.79	-2.25589	Down	0.887238	conserved hypothetical protein [Aspergillus flavus NRRL3357]	-	-	-	-	gi|238489709|ref|XP_002376092.1|/3.9e-199/conserved hypothetical protein [Aspergillus flavus NRRL3357]|gi|317137514|ref|XP_001727775.2| hypothetical protein AOR_1_1438194 [Aspergillus oryzae RIB40]|gi|220698480|gb|EED54820.1| conserved hypothetical protein [Aspergillus flavus NRRL3357]|gi|391870148|gb|EIT79334.1| hypothetical protein Ao3042_04199 [Aspergillus oryzae 3.042]|gi|635505038|gb|KDE7711…
XP_002383792.1	477	67.57	14.1233	-2.2583	Down	0.817945	conserved hypothetical protein [Aspergillus flavus NRRL3357]	-	-	-	-	gi|238505126|ref|XP_002383792.1|/4.2e-88/conserved hypothetical protein [Aspergillus flavus NRRL3357]|gi|220689906|gb|EED46256.1| conserved hypothetical protein [Aspergillus flavus NRRL3357]
XP_002383851.1	1971	266.42	55.3	-2.26835	Down	0.870361	conserved hypothetical protein [Aspergillus flavus NRRL3357]	-	-	-	-	gi|238505244|ref|XP_002383851.1|/0.0e+00/conserved hypothetical protein [Aspergillus flavus NRRL3357]|gi|220689965|gb|EED46315.1| conserved hypothetical protein [Aspergillus flavus NRRL3357]
XP_002381238.1	360	1445.95	298.6	-2.27573	Down	0.888845	conserved hypothetical protein [Aspergillus flavus NRRL3357]	-	-	-	-	gi|169779363|ref|XP_001824146.1|/4.6e-64/hypothetical protein AOR_1_776094 [Aspergillus oryzae RIB40]|gi|238500007|ref|XP_002381238.1| conserved hypothetical protein [Aspergillus flavus NRRL3357]|gi|83772885|dbj|BAE63013.1| unnamed protein product [Aspergillus oryzae RIB40]|gi|220692991|gb|EED49337.1| conserved hypothetical protein [Aspergillus flavus NRRL3357]|gi|391870312|gb|EIT79497.1| hypothe…
XP_002381235.1	1146	220.287	44.48	-2.30815	Down	0.866941	conserved hypothetical protein [Aspergillus flavus NRRL3357]	-	-	-	-	gi|238500001|ref|XP_002381235.1|/6.6e-233/conserved hypothetical protein [Aspergillus flavus NRRL3357]|gi|220692988|gb|EED49334.1| conserved hypothetical protein [Aspergillus flavus NRRL3357]
XP_002377248.1	849	95.47	19.19	-2.31469	Down	0.838728	conserved hypothetical protein [Aspergillus flavus NRRL3357]	-	-	GO:0043565//sequence-specific DNA binding;GO:0003700//sequence-specific DNA binding transcription factor activity	GO:0006355//regulation of transcription, DNA-templated	gi|238492022|ref|XP_002377248.1|/5.1e-165/conserved hypothetical protein [Aspergillus flavus NRRL3357]|gi|220697661|gb|EED54002.1| conserved hypothetical protein [Aspergillus flavus NRRL3357]
XP_002378914.1	792	87.0367	17.4933	-2.31482	Down	0.833908	conserved hypothetical protein [Aspergillus flavus NRRL3357]	-	-	-	-	gi|238495356|ref|XP_002378914.1|/1.1e-154/conserved hypothetical protein [Aspergillus flavus NRRL3357]|gi|220695564|gb|EED51907.1| conserved hypothetical protein [Aspergillus flavus NRRL3357]|gi|391866917|gb|EIT76184.1| hypothetical protein Ao3042_07712 [Aspergillus oryzae 3.042]|gi|635512141|gb|KDE84025.1| hypothetical protein AO1008_10588 [Aspergillus oryzae 100-8]
XP_002374781.1	1554	176.78	32.9733	-2.42258	Down	0.866499	conserved hypothetical protein [Aspergillus flavus NRRL3357]	-	-	-	-	gi|238487086|ref|XP_002374781.1|/5.6e-298/conserved hypothetical protein [Aspergillus flavus NRRL3357]|gi|220699660|gb|EED55999.1| conserved hypothetical protein [Aspergillus flavus NRRL3357]
XP_002381298.1	654	89.0933	16.1167	-2.46676	Down	0.842914	conserved hypothetical protein [Aspergillus flavus NRRL3357]	-	-	-	-	gi|238500127|ref|XP_002381298.1|/1.8e-120/conserved hypothetical protein [Aspergillus flavus NRRL3357]|gi|317150667|ref|XP_001824202.2| hypothetical protein AOR_1_890094 [Aspergillus oryzae RIB40]|gi|220693051|gb|EED49397.1| conserved hypothetical protein [Aspergillus flavus NRRL3357]|gi|391870379|gb|EIT79564.1| hypothetical protein Ao3042_04065 [Aspergillus oryzae 3.042]|gi|635513122|gb|KDE84965…
XP_002374485.1	2166	202.387	36.27	-2.48027	Down	0.872292	conserved hypothetical protein [Aspergillus flavus NRRL3357]	-	-	-	-	gi|169771009|ref|XP_001819974.1|/0.0e+00/hypothetical protein AOR_1_1494154 [Aspergillus oryzae RIB40]|gi|238486494|ref|XP_002374485.1| conserved hypothetical protein [Aspergillus flavus NRRL3357]|gi|83767833|dbj|BAE57972.1| unnamed protein product [Aspergillus oryzae RIB40]|gi|220699364|gb|EED55703.1| conserved hypothetical protein [Aspergillus flavus NRRL3357]|gi|391867833|gb|EIT77072.1| hypoth…
XP_002383262.1	2700	1335.48	235.91	-2.50105	Down	0.896613	conserved hypothetical protein [Aspergillus flavus NRRL3357]	-	-	-	-	gi|238504060|ref|XP_002383262.1|/0.0e+00/conserved hypothetical protein [Aspergillus flavus NRRL3357]|gi|220690733|gb|EED47082.1| conserved hypothetical protein [Aspergillus flavus NRRL3357]|gi|391863178|gb|EIT72490.1| hypothetical protein Ao3042_00995 [Aspergillus oryzae 3.042]|gi|635512051|gb|KDE83937.1| hypothetical protein AO1008_10533 [Aspergillus oryzae 100-8]
XP_002375482.1	444	51.34	9.02667	-2.50782	Down	0.810191	conserved hypothetical protein [Aspergillus flavus NRRL3357]	-	-	-	-	gi|169762676|ref|XP_001727238.1|/3.9e-78/hypothetical protein AOR_1_318194 [Aspergillus oryzae RIB40]|gi|238488489|ref|XP_002375482.1| conserved hypothetical protein [Aspergillus flavus NRRL3357]|gi|83770266|dbj|BAE60399.1| unnamed protein product [Aspergillus oryzae RIB40]|gi|220697870|gb|EED54210.1| conserved hypothetical protein [Aspergillus flavus NRRL3357]|gi|391866749|gb|EIT76017.1| hypothe…
XP_002377716.1	285	1253.22	219.263	-2.51491	Down	0.896377	conserved hypothetical protein [Aspergillus flavus NRRL3357]	-	-	-	-	gi|238492959|ref|XP_002377716.1|/7.9e-47/conserved hypothetical protein [Aspergillus flavus NRRL3357]|gi|220696210|gb|EED52552.1| conserved hypothetical protein [Aspergillus flavus NRRL3357]
XP_002381125.1	1539	46.37	7.69667	-2.59089	Down	0.80798	conserved hypothetical protein [Aspergillus flavus NRRL3357]	-	-	-	-	gi|238499781|ref|XP_002381125.1|/2.3e-305/conserved hypothetical protein [Aspergillus flavus NRRL3357]|gi|220692878|gb|EED49224.1| conserved hypothetical protein [Aspergillus flavus NRRL3357]
XP_002382374.1	1143	247.323	36.7333	-2.75124	Down	0.886059	conserved hypothetical protein [Aspergillus flavus NRRL3357]	K07223|1|0.0|779|afv:AFLA_001730|putative iron-dependent peroxidase (A)	-	GO:0004601//peroxidase activity;GO:0020037//heme binding	GO:0055114//oxidation-reduction process	gi|238502281|ref|XP_002382374.1|/4.6e-221/conserved hypothetical protein [Aspergillus flavus NRRL3357]|gi|220691184|gb|EED47532.1| conserved hypothetical protein [Aspergillus flavus NRRL3357]
XP_002378372.1	207	683.52	99.1	-2.78603	Down	0.899797	conserved hypothetical protein [Aspergillus flavus NRRL3357]	-	-	-	-	gi|238494272|ref|XP_002378372.1|/1.2e-32/conserved hypothetical protein [Aspergillus flavus NRRL3357]|gi|317148986|ref|XP_003190265.1| hypothetical protein AOR_1_318114 [Aspergillus oryzae RIB40]|gi|220695022|gb|EED51365.1| conserved hypothetical protein [Aspergillus flavus NRRL3357]
XP_002379767.1	576	74.1667	10.3833	-2.8365	Down	0.847307	conserved hypothetical protein [Aspergillus flavus NRRL3357]	-	-	-	-	gi|238497063|ref|XP_002379767.1|/8.4e-106/conserved hypothetical protein [Aspergillus flavus NRRL3357]|gi|220694647|gb|EED50991.1| conserved hypothetical protein [Aspergillus flavus NRRL3357]
XP_002382177.1	720	63.47	8.57333	-2.88815	Down	0.839554	conserved hypothetical protein [Aspergillus flavus NRRL3357]	-	-	-	-	gi|169769416|ref|XP_001819178.1|/5.1e-146/hypothetical protein AOR_1_1228164 [Aspergillus oryzae RIB40]|gi|238501886|ref|XP_002382177.1| conserved hypothetical protein [Aspergillus flavus NRRL3357]|gi|83767036|dbj|BAE57176.1| unnamed protein product [Aspergillus oryzae RIB40]|gi|220692414|gb|EED48761.1| conserved hypothetical protein [Aspergillus flavus NRRL3357]|gi|391863738|gb|EIT73038.1| hypot…
XP_002378726.1	762	79.8167	9.95333	-3.00344	Down	0.856475	conserved hypothetical protein [Aspergillus flavus NRRL3357]	-	-	-	-	gi|238494980|ref|XP_002378726.1|/2.3e-150/conserved hypothetical protein [Aspergillus flavus NRRL3357]|gi|220695376|gb|EED51719.1| conserved hypothetical protein [Aspergillus flavus NRRL3357]|gi|391871590|gb|EIT80750.1| hypothetical protein Ao3042_03091 [Aspergillus oryzae 3.042]|gi|635508875|gb|KDE80850.1| hypothetical protein AO1008_07060 [Aspergillus oryzae 100-8]
XP_002379262.1	1047	72.7533	9.06667	-3.00437	Down	0.851361	conserved hypothetical protein [Aspergillus flavus NRRL3357]	-	-	GO:0003824//catalytic activity	GO:0006281//DNA repair	gi|238496053|ref|XP_002379262.1|/9.0e-203/conserved hypothetical protein [Aspergillus flavus NRRL3357]|gi|220694142|gb|EED50486.1| conserved hypothetical protein [Aspergillus flavus NRRL3357]
XP_002373359.1	1122	578.357	70.3433	-3.03947	Down	0.906489	conserved hypothetical protein [Aspergillus flavus NRRL3357]	-	-	GO:0003824//catalytic activity	GO:0008152//metabolic process	gi|238484241|ref|XP_002373359.1|/3.6e-225/conserved hypothetical protein [Aspergillus flavus NRRL3357]|gi|317140398|ref|XP_001818160.2| hypothetical protein AOR_1_2086174 [Aspergillus oryzae RIB40]|gi|220701409|gb|EED57747.1| conserved hypothetical protein [Aspergillus flavus NRRL3357]|gi|391871873|gb|EIT81022.1| hypothetical protein Ao3042_02492 [Aspergillus oryzae 3.042]|gi|635509110|gb|KDE8108…
XP_002380703.1	468	50.21	6.05667	-3.05138	Down	0.828867	conserved hypothetical protein [Aspergillus flavus NRRL3357]	-	-	-	-	gi|317155997|ref|XP_001825503.2|/1.2e-87/hypothetical protein AOR_1_1030074 [Aspergillus oryzae RIB40]
XP_002374063.1	372	417.133	49.9967	-3.0606	Down	0.903437	conserved hypothetical protein [Aspergillus flavus NRRL3357]	-	-	-	-	gi|238485650|ref|XP_002374063.1|/1.1e-67/conserved hypothetical protein [Aspergillus flavus NRRL3357]|gi|317144748|ref|XP_001820347.2| hypothetical protein AOR_1_2246154 [Aspergillus oryzae RIB40]|gi|220698942|gb|EED55281.1| conserved hypothetical protein [Aspergillus flavus NRRL3357]|gi|391874721|gb|EIT83566.1| hypothetical protein Ao3042_05146 [Aspergillus oryzae 3.042]|gi|635506061|gb|KDE78111…
XP_002375805.1	753	2270.81	253.717	-3.16191	Down	0.916821	conserved hypothetical protein [Aspergillus flavus NRRL3357]	-	-	-	-	gi|169763248|ref|XP_001727524.1|/1.7e-144/hypothetical protein AOR_1_908194 [Aspergillus oryzae RIB40]|gi|238489135|ref|XP_002375805.1| conserved hypothetical protein [Aspergillus flavus NRRL3357]|gi|83770552|dbj|BAE60685.1| unnamed protein product [Aspergillus oryzae RIB40]|gi|220698193|gb|EED54533.1| conserved hypothetical protein [Aspergillus flavus NRRL3357]|gi|391869617|gb|EIT78812.1| hypoth…
XP_002383186.1	375	194.583	21.11	-3.20439	Down	0.893473	conserved hypothetical protein [Aspergillus flavus NRRL3357]	-	-	-	-	gi|238503908|ref|XP_002383186.1|/2.4e-65/conserved hypothetical protein [Aspergillus flavus NRRL3357]|gi|317138404|ref|XP_001816883.2| hypothetical protein AOR_1_688184 [Aspergillus oryzae RIB40]|gi|220690657|gb|EED47006.1| conserved hypothetical protein [Aspergillus flavus NRRL3357]|gi|391863327|gb|EIT72638.1| hypothetical protein Ao3042_01067 [Aspergillus oryzae 3.042]|gi|635505282|gb|KDE77347.…
XP_002385382.1	414	185.613	19.3933	-3.25867	Down	0.892972	conserved hypothetical protein [Aspergillus flavus NRRL3357]	-	-	-	-	gi|169784476|ref|XP_001826699.1|/2.2e-74/hypothetical protein AOR_1_164034 [Aspergillus oryzae RIB40]|gi|238508374|ref|XP_002385382.1| conserved hypothetical protein [Aspergillus flavus NRRL3357]|gi|83775446|dbj|BAE65566.1| unnamed protein product [Aspergillus oryzae RIB40]|gi|220688901|gb|EED45253.1| conserved hypothetical protein [Aspergillus flavus NRRL3357]|gi|391864482|gb|EIT73778.1| hypothe…
XP_002385381.1	465	42.9633	4.39333	-3.28972	Down	0.823207	conserved hypothetical protein [Aspergillus flavus NRRL3357]	-	-	-	-	gi|169784478|ref|XP_001826700.1|/2.4e-84/hypothetical protein AOR_1_166034 [Aspergillus oryzae RIB40]|gi|238508372|ref|XP_002385381.1| conserved hypothetical protein [Aspergillus flavus NRRL3357]|gi|83775447|dbj|BAE65567.1| unnamed protein product [Aspergillus oryzae RIB40]|gi|220688900|gb|EED45252.1| conserved hypothetical protein [Aspergillus flavus NRRL3357]|gi|391864234|gb|EIT73530.1| hypothe…
XP_002381229.1	459	86.9267	8.88667	-3.29008	Down	0.866941	conserved hypothetical protein [Aspergillus flavus NRRL3357]	-	-	-	-	gi|238499989|ref|XP_002381229.1|/1.6e-85/conserved hypothetical protein [Aspergillus flavus NRRL3357]|gi|317150589|ref|XP_001824139.2| hypothetical protein AOR_1_758094 [Aspergillus oryzae RIB40]|gi|220692982|gb|EED49328.1| conserved hypothetical protein [Aspergillus flavus NRRL3357]
XP_002383779.1	699	44.4767	4.19333	-3.40688	Down	0.829398	conserved hypothetical protein [Aspergillus flavus NRRL3357]	-	-	GO:0008080//N-acetyltransferase activity	GO:0008152//metabolic process	gi|238505100|ref|XP_002383779.1|/8.1e-136/conserved hypothetical protein [Aspergillus flavus NRRL3357]|gi|220689893|gb|EED46243.1| conserved hypothetical protein [Aspergillus flavus NRRL3357]
XP_002381486.1	699	65.8033	5.49333	-3.58241	Down	0.861177	conserved hypothetical protein [Aspergillus flavus NRRL3357]	-	-	-	-	gi|238500503|ref|XP_002381486.1|/4.1e-137/conserved hypothetical protein [Aspergillus flavus NRRL3357]|gi|220693239|gb|EED49585.1| conserved hypothetical protein [Aspergillus flavus NRRL3357]
XP_002375284.1	1434	148.41	12.13	-3.61294	Down	0.895596	conserved hypothetical protein [Aspergillus flavus NRRL3357]	-	-	-	-	gi|238488092|ref|XP_002375284.1|/1.1e-285/conserved hypothetical protein [Aspergillus flavus NRRL3357]|gi|220700163|gb|EED56502.1| conserved hypothetical protein [Aspergillus flavus NRRL3357]
XP_002380081.1	345	5333.79	408.42	-3.70704	Down	0.932048	conserved hypothetical protein [Aspergillus flavus NRRL3357]	-	-	-	-	gi|238497692|ref|XP_002380081.1|/2.3e-59/conserved hypothetical protein [Aspergillus flavus NRRL3357]|gi|317141524|ref|XP_003189377.1| hypothetical protein AOR_1_180164 [Aspergillus oryzae RIB40]|gi|220693355|gb|EED49700.1| conserved hypothetical protein [Aspergillus flavus NRRL3357]
XP_002382971.1	375	45.1733	3.22333	-3.80885	Down	0.842295	conserved hypothetical protein [Aspergillus flavus NRRL3357]	-	-	-	-	gi|169765227|ref|XP_001817085.1|/1.8e-67/hypothetical protein AOR_1_1118184 [Aspergillus oryzae RIB40]|gi|238503476|ref|XP_002382971.1| conserved hypothetical protein [Aspergillus flavus NRRL3357]|gi|83764939|dbj|BAE55083.1| unnamed protein product [Aspergillus oryzae RIB40]|gi|220690442|gb|EED46791.1| conserved hypothetical protein [Aspergillus flavus NRRL3357]|gi|391863455|gb|EIT72766.1| hypoth…
XP_002383892.1	846	99.3267	6.98667	-3.8295	Down	0.887091	conserved hypothetical protein [Aspergillus flavus NRRL3357]	K08486|1|0.0|575|afv:AFLA_100200|syntaxin 1B/2/3 (A)	GO:0016020//membrane	-	GO:0016192//vesicle-mediated transport	gi|238505326|ref|XP_002383892.1|/2.8e-157/conserved hypothetical protein [Aspergillus flavus NRRL3357]|gi|317151520|ref|XP_003190529.1| SNARE domain protein [Aspergillus oryzae RIB40]|gi|117166075|dbj|BAF36370.1| syntaxin [Aspergillus oryzae]|gi|220690006|gb|EED46356.1| conserved hypothetical protein [Aspergillus flavus NRRL3357]
XP_002381582.1	369	245.777	16.85	-3.86653	Down	0.913534	conserved hypothetical protein [Aspergillus flavus NRRL3357]	-	-	-	-	gi|238500696|ref|XP_002381582.1|/1.2e-66/conserved hypothetical protein [Aspergillus flavus NRRL3357]|gi|220691819|gb|EED48166.1| conserved hypothetical protein [Aspergillus flavus NRRL3357]
XP_002377810.1	1563	119.313	7.32667	-4.02545	Down	0.898352	conserved hypothetical protein [Aspergillus flavus NRRL3357]	-	-	-	-	gi|238493147|ref|XP_002377810.1|/1.8e-309/conserved hypothetical protein [Aspergillus flavus NRRL3357]|gi|220696304|gb|EED52646.1| conserved hypothetical protein [Aspergillus flavus NRRL3357]
XP_002383781.1	690	38.68	2.34333	-4.04495	Down	0.835515	conserved hypothetical protein [Aspergillus flavus NRRL3357]	-	-	-	-	gi|238505104|ref|XP_002383781.1|/3.7e-140/conserved hypothetical protein [Aspergillus flavus NRRL3357]|gi|220689895|gb|EED46245.1| conserved hypothetical protein [Aspergillus flavus NRRL3357]
XP_002383458.1	1044	56.7267	3.39	-4.06467	Down	0.863315	conserved hypothetical protein [Aspergillus flavus NRRL3357]	-	-	-	-	gi|238504454|ref|XP_002383458.1|/1.2e-204/conserved hypothetical protein [Aspergillus flavus NRRL3357]|gi|220690929|gb|EED47278.1| conserved hypothetical protein [Aspergillus flavus NRRL3357]
XP_002374804.1	372	70.8333	3.79	-4.22416	Down	0.879853	conserved hypothetical protein [Aspergillus flavus NRRL3357]	-	-	-	-	gi|238487132|ref|XP_002374804.1|/1.0e-61/conserved hypothetical protein [Aspergillus flavus NRRL3357]|gi|220699683|gb|EED56022.1| conserved hypothetical protein [Aspergillus flavus NRRL3357]
XP_002384799.1	1002	93.8767	4.74	-4.30781	Down	0.895522	conserved hypothetical protein [Aspergillus flavus NRRL3357]	-	-	-	-	gi|238507195|ref|XP_002384799.1|/1.7e-199/conserved hypothetical protein [Aspergillus flavus NRRL3357]|gi|220689512|gb|EED45863.1| conserved hypothetical protein [Aspergillus flavus NRRL3357]
XP_002375964.1	1005	52.36	2.56333	-4.35237	Down	0.864862	conserved hypothetical protein [Aspergillus flavus NRRL3357]	K02920|3|6e-92|287|ani:AN4452.2|large subunit ribosomal protein L36e (A)	-	-	-	gi|238489453|ref|XP_002375964.1|/9.6e-194/conserved hypothetical protein [Aspergillus flavus NRRL3357]|gi|220698352|gb|EED54692.1| conserved hypothetical protein [Aspergillus flavus NRRL3357]
XP_002383309.1	933	33.3833	1.50333	-4.47289	Down	0.83354	conserved hypothetical protein [Aspergillus flavus NRRL3357]	-	-	-	-	gi|238504154|ref|XP_002383309.1|/1.5e-177/conserved hypothetical protein [Aspergillus flavus NRRL3357]|gi|220690780|gb|EED47129.1| conserved hypothetical protein [Aspergillus flavus NRRL3357]
XP_002381906.1	1431	34.6433	1.45667	-4.57184	Down	0.838566	conserved hypothetical protein [Aspergillus flavus NRRL3357]	-	-	-	-	gi|238501344|ref|XP_002381906.1|/2.5e-279/conserved hypothetical protein [Aspergillus flavus NRRL3357]|gi|220692143|gb|EED48490.1| conserved hypothetical protein [Aspergillus flavus NRRL3357]
XP_002382510.1	249	598.587	24.0767	-4.63585	Down	0.942248	conserved hypothetical protein [Aspergillus flavus NRRL3357]	-	-	-	-	gi|238502553|ref|XP_002382510.1|/1.2e-45/conserved hypothetical protein [Aspergillus flavus NRRL3357]|gi|317147971|ref|XP_003190135.1| hypothetical protein AOR_1_334134 [Aspergillus oryzae RIB40]|gi|220691320|gb|EED47668.1| conserved hypothetical protein [Aspergillus flavus NRRL3357]
XP_002384049.1	1434	59.6933	2.28	-4.71046	Down	0.881489	conserved hypothetical protein [Aspergillus flavus NRRL3357]	K01078|1|0.0|984|afv:AFLA_101770|acid phosphatase [EC:3.1.3.2] (A)	-	GO:0003993//acid phosphatase activity	GO:0016311//dephosphorylation	gi|238505673|ref|XP_002384049.1|/2.8e-276/conserved hypothetical protein [Aspergillus flavus NRRL3357]|gi|220690163|gb|EED46513.1| conserved hypothetical protein [Aspergillus flavus NRRL3357]|gi|391863081|gb|EIT72395.1| hypothetical protein Ao3042_01431 [Aspergillus oryzae 3.042]|gi|635503092|gb|KDE75236.1| hypothetical protein AO1008_11454 [Aspergillus oryzae 100-8]
XP_002384112.1	231	174.14	5.13	-5.08514	Down	0.93224	conserved hypothetical protein [Aspergillus flavus NRRL3357]	-	-	-	-	gi|238505818|ref|XP_002384112.1|/6.5e-38/conserved hypothetical protein [Aspergillus flavus NRRL3357]|gi|317151238|ref|XP_003190498.1| hypothetical protein AOR_1_300084 [Aspergillus oryzae RIB40]|gi|220690226|gb|EED46576.1| conserved hypothetical protein [Aspergillus flavus NRRL3357]
XP_002381232.1	1512	785.867	23.07	-5.09019	Down	0.953215	conserved hypothetical protein [Aspergillus flavus NRRL3357]	-	-	-	GO:0055085//transmembrane transport	gi|238499995|ref|XP_002381232.1|/2.2e-301/conserved hypothetical protein [Aspergillus flavus NRRL3357]|gi|220692985|gb|EED49331.1| conserved hypothetical protein [Aspergillus flavus NRRL3357]
XP_002383520.1	939	34.36	0.716667	-5.58328	Down	0.85907	conserved hypothetical protein [Aspergillus flavus NRRL3357]	-	-	-	-	gi|238504578|ref|XP_002383520.1|/2.9e-178/conserved hypothetical protein [Aspergillus flavus NRRL3357]|gi|220690991|gb|EED47340.1| conserved hypothetical protein [Aspergillus flavus NRRL3357]
XP_002375444.1	234	296.377	0.01	-14.8551	Down	0.982607	conserved hypothetical protein [Aspergillus flavus NRRL3357]	-	-	-	-	gi|238488413|ref|XP_002375444.1|/1.1e-39/conserved hypothetical protein [Aspergillus flavus NRRL3357]|gi|317136660|ref|XP_001727200.2| hypothetical protein AOR_1_238194 [Aspergillus oryzae RIB40]|gi|220697832|gb|EED54172.1| conserved hypothetical protein [Aspergillus flavus NRRL3357]|gi|391866866|gb|EIT76134.1| hypothetical protein Ao3042_07838 [Aspergillus oryzae 3.042]|gi|635504319|gb|KDE76414.…
XP_002375903.1	252	0.01	32.2	11.6528	Up	0.884835	conserved hypothetical protein [Aspergillus flavus NRRL3357]	K11343|5|4e-22|90.1|ang:ANI_1_800074|MRG-binding protein (A)	-	-	-	gi|238489331|ref|XP_002375903.1|/3.4e-43/conserved hypothetical protein [Aspergillus flavus NRRL3357]|gi|220698291|gb|EED54631.1| conserved hypothetical protein [Aspergillus flavus NRRL3357]
XP_002377185.1	240	0.01	30.24	11.5622	Up	0.87916	conserved hypothetical protein [Aspergillus flavus NRRL3357]	-	-	-	-	gi|238491896|ref|XP_002377185.1|/1.3e-36/conserved hypothetical protein [Aspergillus flavus NRRL3357]|gi|317146273|ref|XP_003189786.1| hypothetical protein AOR_1_1600144 [Aspergillus oryzae RIB40]|gi|220697598|gb|EED53939.1| conserved hypothetical protein [Aspergillus flavus NRRL3357]
XP_002378690.1	237	0.01	24.9667	11.2858	Up	0.859939	conserved hypothetical protein [Aspergillus flavus NRRL3357]	-	-	-	-	gi|238494908|ref|XP_002378690.1|/8.6e-40/conserved hypothetical protein [Aspergillus flavus NRRL3357]|gi|317149349|ref|XP_003190306.1| hypothetical protein AOR_1_878114 [Aspergillus oryzae RIB40]|gi|220695340|gb|EED51683.1| conserved hypothetical protein [Aspergillus flavus NRRL3357]
XP_002381797.1	876	0.0933333	34.9	8.54662	Up	0.887695	conserved hypothetical protein [Aspergillus flavus NRRL3357]	-	GO:0016021//integral component of membrane	-	GO:0006950//response to stress	gi|238501126|ref|XP_002381797.1|/1.8e-169/conserved hypothetical protein [Aspergillus flavus NRRL3357]|gi|317155442|ref|XP_001825101.2| RTA1 domain protein [Aspergillus oryzae RIB40]|gi|220692034|gb|EED48381.1| conserved hypothetical protein [Aspergillus flavus NRRL3357]
XP_002379846.1	900	0.393333	101.087	8.00562	Up	0.948115	conserved hypothetical protein [Aspergillus flavus NRRL3357]	-	-	-	-	gi|238497221|ref|XP_002379846.1|/1.5e-164/conserved hypothetical protein [Aspergillus flavus NRRL3357]|gi|220694726|gb|EED51070.1| conserved hypothetical protein [Aspergillus flavus NRRL3357]
XP_002384864.1	555	4.23667	273.693	6.01349	Up	0.957033	conserved hypothetical protein [Aspergillus flavus NRRL3357]	-	-	-	-	gi|238507325|ref|XP_002384864.1|/7.4e-107/conserved hypothetical protein [Aspergillus flavus NRRL3357]|gi|220689577|gb|EED45928.1| conserved hypothetical protein [Aspergillus flavus NRRL3357]
XP_002378493.1	843	1.33667	63.1733	5.5626	Up	0.90161	conserved hypothetical protein [Aspergillus flavus NRRL3357]	-	-	-	-	gi|238494514|ref|XP_002378493.1|/1.3e-161/conserved hypothetical protein [Aspergillus flavus NRRL3357]|gi|220695143|gb|EED51486.1| conserved hypothetical protein [Aspergillus flavus NRRL3357]
XP_002378494.1	648	3.53667	137.623	5.28219	Up	0.928319	conserved hypothetical protein [Aspergillus flavus NRRL3357]	-	-	-	-	gi|238494516|ref|XP_002378494.1|/7.3e-124/conserved hypothetical protein [Aspergillus flavus NRRL3357]|gi|220695144|gb|EED51487.1| conserved hypothetical protein [Aspergillus flavus NRRL3357]
XP_002385369.1	690	1.38667	38.9767	4.81292	Up	0.854382	conserved hypothetical protein [Aspergillus flavus NRRL3357]	-	-	-	-	gi|169784502|ref|XP_001826712.1|/1.1e-137/hypothetical protein AOR_1_188034 [Aspergillus oryzae RIB40]|gi|238508347|ref|XP_002385369.1| conserved hypothetical protein [Aspergillus flavus NRRL3357]|gi|83775459|dbj|BAE65579.1| unnamed protein product [Aspergillus oryzae RIB40]|gi|220688888|gb|EED45240.1| conserved hypothetical protein [Aspergillus flavus NRRL3357]|gi|391864292|gb|EIT73588.1| hypoth…
XP_002376611.1	1371	19.32	503.023	4.70246	Up	0.941659	conserved hypothetical protein [Aspergillus flavus NRRL3357]	-	-	GO:0004540//ribonuclease activity;GO:0003723//RNA binding	GO:0090501//RNA phosphodiester bond hydrolysis	gi|238490748|ref|XP_002376611.1|/5.9e-270/conserved hypothetical protein [Aspergillus flavus NRRL3357]|gi|220697024|gb|EED53365.1| conserved hypothetical protein [Aspergillus flavus NRRL3357]
XP_002383451.1	1254	374.133	5300.87	3.82461	Up	0.934333	conserved hypothetical protein [Aspergillus flavus NRRL3357]	-	-	-	-	gi|238504440|ref|XP_002383451.1|/1.8e-254/conserved hypothetical protein [Aspergillus flavus NRRL3357]|gi|317138048|ref|XP_001816637.2| hypothetical protein AOR_1_216184 [Aspergillus oryzae RIB40]|gi|220690922|gb|EED47271.1| conserved hypothetical protein [Aspergillus flavus NRRL3357]
XP_002376865.1	1107	20.6933	278.75	3.75173	Up	0.913299	conserved hypothetical protein [Aspergillus flavus NRRL3357]	-	-	-	-	gi|238491256|ref|XP_002376865.1|/1.0e-220/conserved hypothetical protein [Aspergillus flavus NRRL3357]|gi|220697278|gb|EED53619.1| conserved hypothetical protein [Aspergillus flavus NRRL3357]
XP_002383081.1	1821	6.35	79.3867	3.64407	Up	0.872129	conserved hypothetical protein [Aspergillus flavus NRRL3357]	-	-	-	-	gi|238503698|ref|XP_002383081.1|/0.0e+00/conserved hypothetical protein [Aspergillus flavus NRRL3357]|gi|220690552|gb|EED46901.1| conserved hypothetical protein [Aspergillus flavus NRRL3357]
XP_002380868.1	393	5.39	65.56	3.60446	Up	0.861045	conserved hypothetical protein [Aspergillus flavus NRRL3357]	-	-	-	-	gi|238499267|ref|XP_002380868.1|/1.1e-71/conserved hypothetical protein [Aspergillus flavus NRRL3357]|gi|220692621|gb|EED48967.1| conserved hypothetical protein [Aspergillus flavus NRRL3357]
XP_002378974.1	1302	13.1233	155.723	3.56878	Up	0.89452	conserved hypothetical protein [Aspergillus flavus NRRL3357]	-	-	-	-	gi|238495476|ref|XP_002378974.1|/3.8e-265/conserved hypothetical protein [Aspergillus flavus NRRL3357]|gi|220695624|gb|EED51967.1| conserved hypothetical protein [Aspergillus flavus NRRL3357]
XP_002372564.1	450	69.93	642.443	3.19959	Up	0.911368	conserved hypothetical protein [Aspergillus flavus NRRL3357]	-	-	-	-	gi|238482651|ref|XP_002372564.1|/1.4e-80/conserved hypothetical protein [Aspergillus flavus NRRL3357]|gi|83765338|dbj|BAE55481.1| unnamed protein product [Aspergillus oryzae RIB40]|gi|220700614|gb|EED56952.1| conserved hypothetical protein [Aspergillus flavus NRRL3357]|gi|391868336|gb|EIT77554.1| hypothetical protein Ao3042_06263 [Aspergillus oryzae 3.042]|gi|635504683|gb|KDE76768.1| hypothetical…
XP_002372190.1	1314	15.6267	126.067	3.0121	Up	0.876065	conserved hypothetical protein [Aspergillus flavus NRRL3357]	-	-	-	-	gi|238481903|ref|XP_002372190.1|/1.3e-271/conserved hypothetical protein [Aspergillus flavus NRRL3357]|gi|220700240|gb|EED56578.1| conserved hypothetical protein [Aspergillus flavus NRRL3357]|gi|391870425|gb|EIT79608.1| hypothetical protein Ao3042_03950 [Aspergillus oryzae 3.042]|gi|635506305|gb|KDE78346.1| hypothetical protein AO1008_04594 [Aspergillus oryzae 100-8]
XP_002376161.1	771	5.63	44.8967	2.9954	Up	0.819787	conserved hypothetical protein [Aspergillus flavus NRRL3357]	-	-	GO:0008080//N-acetyltransferase activity	GO:0008152//metabolic process	gi|238489847|ref|XP_002376161.1|/6.8e-148/conserved hypothetical protein [Aspergillus flavus NRRL3357]|gi|220698549|gb|EED54889.1| conserved hypothetical protein [Aspergillus flavus NRRL3357]
XP_002375361.1	615	8.62	66.14	2.93976	Up	0.842885	conserved hypothetical protein [Aspergillus flavus NRRL3357]	-	-	GO:0008080//N-acetyltransferase activity	GO:0008152//metabolic process	gi|238488247|ref|XP_002375361.1|/1.6e-121/conserved hypothetical protein [Aspergillus flavus NRRL3357]|gi|220697749|gb|EED54089.1| conserved hypothetical protein [Aspergillus flavus NRRL3357]
XP_002373035.1	321	85.6267	603.32	2.81679	Up	0.901728	conserved hypothetical protein [Aspergillus flavus NRRL3357]	-	-	-	-	gi|169766820|ref|XP_001817881.1|/1.0e-59/cyanovirin-N [Aspergillus oryzae RIB40]|gi|238483593|ref|XP_002373035.1| conserved hypothetical protein [Aspergillus flavus NRRL3357]|gi|83765736|dbj|BAE55879.1| unnamed protein product [Aspergillus oryzae RIB40]|gi|220701085|gb|EED57423.1| conserved hypothetical protein [Aspergillus flavus NRRL3357]|gi|391870883|gb|EIT80052.1| cyanovirin-N [Aspergillus or…
XP_002374993.1	915	34.71	228.187	2.71679	Up	0.883686	conserved hypothetical protein [Aspergillus flavus NRRL3357]	-	-	-	-	gi|238487510|ref|XP_002374993.1|/3.9e-180/conserved hypothetical protein [Aspergillus flavus NRRL3357]|gi|220699872|gb|EED56211.1| conserved hypothetical protein [Aspergillus flavus NRRL3357]|gi|391864119|gb|EIT73417.1| hypothetical protein Ao3042_10638 [Aspergillus oryzae 3.042]|gi|635506089|gb|KDE78137.1| hypothetical protein AO1008_04515 [Aspergillus oryzae 100-8]
XP_002373398.1	1509	208.45	1194.48	2.51861	Up	0.896392	conserved hypothetical protein [Aspergillus flavus NRRL3357]	-	-	-	-	gi|169767450|ref|XP_001818196.1|/3.6e-295/protein SPG20 [Aspergillus oryzae RIB40]|gi|238484319|ref|XP_002373398.1| conserved hypothetical protein [Aspergillus flavus NRRL3357]|gi|83766051|dbj|BAE56194.1| unnamed protein product [Aspergillus oryzae RIB40]|gi|220701448|gb|EED57786.1| conserved hypothetical protein [Aspergillus flavus NRRL3357]|gi|391871920|gb|EIT81069.1| hypothetical protein Ao304…
XP_002385016.1	636	37.4133	210.603	2.4929	Up	0.873544	conserved hypothetical protein [Aspergillus flavus NRRL3357]	-	-	-	-	gi|238507630|ref|XP_002385016.1|/1.5e-113/conserved hypothetical protein [Aspergillus flavus NRRL3357]|gi|220688535|gb|EED44887.1| conserved hypothetical protein [Aspergillus flavus NRRL3357]
XP_002384160.1	336	34.7333	180.96	2.38128	Up	0.865939	conserved hypothetical protein [Aspergillus flavus NRRL3357]	K03113|4|4e-48|156|ani:AN4742.2|translation initiation factor 1 (A)	-	-	-	gi|238505916|ref|XP_002384160.1|/5.1e-59/conserved hypothetical protein [Aspergillus flavus NRRL3357]|gi|317151172|ref|XP_003190491.1| hypothetical protein AOR_1_210084 [Aspergillus oryzae RIB40]|gi|220690274|gb|EED46624.1| conserved hypothetical protein [Aspergillus flavus NRRL3357]
XP_002376887.1	651	134.573	640.28	2.25031	Up	0.881593	conserved hypothetical protein [Aspergillus flavus NRRL3357]	-	-	-	-	gi|238491300|ref|XP_002376887.1|/3.9e-129/conserved hypothetical protein [Aspergillus flavus NRRL3357]|gi|220697300|gb|EED53641.1| conserved hypothetical protein [Aspergillus flavus NRRL3357]
XP_002374292.1	537	40.27	186.663	2.21266	Up	0.859173	conserved hypothetical protein [Aspergillus flavus NRRL3357]	-	-	-	-	gi|238486108|ref|XP_002374292.1|/1.3e-97/conserved hypothetical protein [Aspergillus flavus NRRL3357]|gi|317144466|ref|XP_001820143.2| hypothetical protein AOR_1_1848154 [Aspergillus oryzae RIB40]|gi|220699171|gb|EED55510.1| conserved hypothetical protein [Aspergillus flavus NRRL3357]
XP_002373704.1	327	54.19	224.57	2.05107	Up	0.856962	conserved hypothetical protein [Aspergillus flavus NRRL3357]	-	-	-	-	gi|238484931|ref|XP_002373704.1|/3.8e-57/conserved hypothetical protein [Aspergillus flavus NRRL3357]|gi|83766322|dbj|BAE56465.1| unnamed protein product [Aspergillus oryzae RIB40]|gi|220701754|gb|EED58092.1| conserved hypothetical protein [Aspergillus flavus NRRL3357]
XP_002372433.1	237	1343.84	5350.83	1.9934	Up	0.880546	conserved hypothetical protein [Aspergillus flavus NRRL3357]	-	-	-	-	gi|238482389|ref|XP_002372433.1|/3.3e-37/conserved hypothetical protein [Aspergillus flavus NRRL3357]|gi|317139238|ref|XP_001817362.2| hypothetical protein AOR_1_498174 [Aspergillus oryzae RIB40]|gi|220700483|gb|EED56821.1| conserved hypothetical protein [Aspergillus flavus NRRL3357]
XP_002382286.1	1464	54.5967	216.01	1.98421	Up	0.851464	conserved hypothetical protein [Aspergillus flavus NRRL3357]	-	-	-	-	gi|238502105|ref|XP_002382286.1|/2.0e-285/conserved hypothetical protein [Aspergillus flavus NRRL3357]|gi|220691096|gb|EED47444.1| conserved hypothetical protein [Aspergillus flavus NRRL3357]
XP_002375430.1	330	688.737	2711.79	1.97722	Up	0.878851	conserved hypothetical protein [Aspergillus flavus NRRL3357]	-	-	-	-	gi|238488385|ref|XP_002375430.1|/5.9e-60/conserved hypothetical protein [Aspergillus flavus NRRL3357]|gi|220697818|gb|EED54158.1| conserved hypothetical protein [Aspergillus flavus NRRL3357]
XP_002372622.1	855	25.54	98.4733	1.94697	Up	0.822411	conserved hypothetical protein [Aspergillus flavus NRRL3357]	-	-	-	-	gi|238482767|ref|XP_002372622.1|/1.8e-169/conserved hypothetical protein [Aspergillus flavus NRRL3357]|gi|220700672|gb|EED57010.1| conserved hypothetical protein [Aspergillus flavus NRRL3357]
XP_002378271.1	417	145.96	557.953	1.93457	Up	0.866101	conserved hypothetical protein [Aspergillus flavus NRRL3357]	-	-	-	-	gi|238494070|ref|XP_002378271.1|/7.5e-75/conserved hypothetical protein [Aspergillus flavus NRRL3357]|gi|83771698|dbj|BAE61828.1| unnamed protein product [Aspergillus oryzae RIB40]|gi|220694921|gb|EED51264.1| conserved hypothetical protein [Aspergillus flavus NRRL3357]
XP_002380927.1	474	29.07	110.823	1.93066	Up	0.826671	conserved hypothetical protein [Aspergillus flavus NRRL3357]	K09958|1|1e-115|327|afv:AFLA_091070|hypothetical protein (A)	-	-	-	gi|169778815|ref|XP_001823872.1|/2.6e-92/hypothetical protein AOR_1_194094 [Aspergillus oryzae RIB40]|gi|238499385|ref|XP_002380927.1| conserved hypothetical protein [Aspergillus flavus NRRL3357]|gi|83772611|dbj|BAE62739.1| unnamed protein product [Aspergillus oryzae RIB40]|gi|220692680|gb|EED49026.1| conserved hypothetical protein [Aspergillus flavus NRRL3357]|gi|391873508|gb|EIT82538.1| hypothe…
XP_002372220.1	405	40.5967	149.833	1.88393	Up	0.835235	conserved hypothetical protein [Aspergillus flavus NRRL3357]	-	-	-	-	gi|238481963|ref|XP_002372220.1|/3.8e-74/conserved hypothetical protein [Aspergillus flavus NRRL3357]|gi|220700270|gb|EED56608.1| conserved hypothetical protein [Aspergillus flavus NRRL3357]|gi|391870439|gb|EIT79622.1| hypothetical protein Ao3042_03924 [Aspergillus oryzae 3.042]|gi|635506314|gb|KDE78355.1| hypothetical protein AO1008_04620 [Aspergillus oryzae 100-8]
XP_002374905.1	1512	43.1733	154.183	1.83643	Up	0.833437	conserved hypothetical protein [Aspergillus flavus NRRL3357]	K03182|1|0.0|1039|afv:AFLA_033950|4-hydroxy-3-polyprenylbenzoate decarboxylase [EC:4.1.1.98] (A)	GO:0005886//plasma membrane	GO:0016831//carboxy-lyase activity;GO:0010181//FMN binding;GO:0016491//oxidoreductase activity	GO:0006744//ubiquinone biosynthetic process;GO:0055114//oxidation-reduction process	gi|238487334|ref|XP_002374905.1|/1.5e-313/conserved hypothetical protein [Aspergillus flavus NRRL3357]|gi|220699784|gb|EED56123.1| conserved hypothetical protein [Aspergillus flavus NRRL3357]
XP_002383374.1	1296	55.2767	195.837	1.82491	Up	0.839554	conserved hypothetical protein [Aspergillus flavus NRRL3357]	-	-	-	-	gi|238504286|ref|XP_002383374.1|/2.5e-262/conserved hypothetical protein [Aspergillus flavus NRRL3357]|gi|220690845|gb|EED47194.1| conserved hypothetical protein [Aspergillus flavus NRRL3357]
XP_002381302.1	507	38.2733	135.473	1.8236	Up	0.827467	conserved hypothetical protein [Aspergillus flavus NRRL3357]	-	-	-	-	gi|238500135|ref|XP_002381302.1|/3.2e-88/conserved hypothetical protein [Aspergillus flavus NRRL3357]|gi|220693055|gb|EED49401.1| conserved hypothetical protein [Aspergillus flavus NRRL3357]
XP_002380995.1	435	328.953	1142.74	1.79654	Up	0.864479	conserved hypothetical protein [Aspergillus flavus NRRL3357]	-	GO:0005739//mitochondrion	GO:0016491//oxidoreductase activity	GO:0055114//oxidation-reduction process	gi|169778933|ref|XP_001823931.1|/5.8e-77/hypothetical protein AOR_1_316094 [Aspergillus oryzae RIB40]|gi|238499521|ref|XP_002380995.1| conserved hypothetical protein [Aspergillus flavus NRRL3357]|gi|83772670|dbj|BAE62798.1| unnamed protein product [Aspergillus oryzae RIB40]|gi|220692748|gb|EED49094.1| conserved hypothetical protein [Aspergillus flavus NRRL3357]|gi|391873482|gb|EIT82512.1| hypothe…
XP_002384816.1	318	315.703	1089.52	1.78706	Up	0.863521	conserved hypothetical protein [Aspergillus flavus NRRL3357]	-	-	-	-	gi|238507229|ref|XP_002384816.1|/1.9e-56/conserved hypothetical protein [Aspergillus flavus NRRL3357]|gi|317159162|ref|XP_003191043.1| expressed protein [Aspergillus oryzae RIB40]|gi|220689529|gb|EED45880.1| conserved hypothetical protein [Aspergillus flavus NRRL3357]
XP_002383610.1	432	1547.65	5325.67	1.78288	Up	0.869771	conserved hypothetical protein [Aspergillus flavus NRRL3357]	-	-	-	-	gi|238504759|ref|XP_002383610.1|/6.4e-89/conserved hypothetical protein [Aspergillus flavus NRRL3357]|gi|317155175|ref|XP_001824969.2| hypothetical protein AOR_1_1202084 [Aspergillus oryzae RIB40]|gi|220689724|gb|EED46074.1| conserved hypothetical protein [Aspergillus flavus NRRL3357]|gi|391874630|gb|EIT83483.1| hypothetical protein Ao3042_08099 [Aspergillus oryzae 3.042]|gi|635513501|gb|KDE85307…
XP_002375915.1	264	1146.21	3884.52	1.76087	Up	0.867693	conserved hypothetical protein [Aspergillus flavus NRRL3357]	-	-	-	-	gi|238489355|ref|XP_002375915.1|/4.6e-47/conserved hypothetical protein [Aspergillus flavus NRRL3357]|gi|317137291|ref|XP_003190042.1| hypothetical protein AOR_1_1112194 [Aspergillus oryzae RIB40]|gi|220698303|gb|EED54643.1| conserved hypothetical protein [Aspergillus flavus NRRL3357]
XP_002383120.1	870	759.777	2503.69	1.72041	Up	0.863654	conserved hypothetical protein [Aspergillus flavus NRRL3357]	-	-	GO:0010181//FMN binding;GO:0016491//oxidoreductase activity	GO:0055114//oxidation-reduction process	gi|169764949|ref|XP_001816946.1|/3.2e-173/hypothetical protein AOR_1_824184 [Aspergillus oryzae RIB40]|gi|238503776|ref|XP_002383120.1| conserved hypothetical protein [Aspergillus flavus NRRL3357]|gi|83764800|dbj|BAE54944.1| unnamed protein product [Aspergillus oryzae RIB40]|gi|220690591|gb|EED46940.1| conserved hypothetical protein [Aspergillus flavus NRRL3357]|gi|391863278|gb|EIT72589.1| hypoth…
XP_002382806.1	405	485.317	1585.4	1.70785	Up	0.860485	conserved hypothetical protein [Aspergillus flavus NRRL3357]	-	-	-	-	gi|238503145|ref|XP_002382806.1|/1.5e-73/conserved hypothetical protein [Aspergillus flavus NRRL3357]|gi|317148322|ref|XP_001822691.2| hypothetical protein AOR_1_872134 [Aspergillus oryzae RIB40]|gi|220691616|gb|EED47964.1| conserved hypothetical protein [Aspergillus flavus NRRL3357]
XP_002378198.1	1470	45.6533	137.253	1.58805	Up	0.810457	conserved hypothetical protein [Aspergillus flavus NRRL3357]	-	-	-	-	gi|238493923|ref|XP_002378198.1|/1.5e-281/conserved hypothetical protein [Aspergillus flavus NRRL3357]|gi|317157486|ref|XP_003190847.1| hypothetical protein AOR_1_1598054 [Aspergillus oryzae RIB40]|gi|220696692|gb|EED53034.1| conserved hypothetical protein [Aspergillus flavus NRRL3357]
XP_002373548.1	639	179.363	537.563	1.58355	Up	0.842443	conserved hypothetical protein [Aspergillus flavus NRRL3357]	-	-	-	-	gi|238484619|ref|XP_002373548.1|/4.2e-122/conserved hypothetical protein [Aspergillus flavus NRRL3357]|gi|220701598|gb|EED57936.1| conserved hypothetical protein [Aspergillus flavus NRRL3357]
XP_002376385.1	678	319.287	925.213	1.53493	Up	0.842826	conserved hypothetical protein [Aspergillus flavus NRRL3357]	-	-	-	-	gi|317146447|ref|XP_001820666.2|/1.5e-132/hypothetical protein AOR_1_1836144 [Aspergillus oryzae RIB40]
XP_002373108.1	672	110.823	319.743	1.52865	Up	0.82925	conserved hypothetical protein [Aspergillus flavus NRRL3357]	-	-	GO:0008080//N-acetyltransferase activity	GO:0008152//metabolic process	gi|169766946|ref|XP_001817944.1|/1.5e-128/GNAT family acetyltransferase [Aspergillus oryzae RIB40]|gi|238483739|ref|XP_002373108.1| conserved hypothetical protein [Aspergillus flavus NRRL3357]|gi|83765799|dbj|BAE55942.1| unnamed protein product [Aspergillus oryzae RIB40]|gi|220701158|gb|EED57496.1| conserved hypothetical protein [Aspergillus flavus NRRL3357]|gi|391872793|gb|EIT81882.1| GNAT famil…
XP_002381251.1	237	94.5467	266.797	1.49664	Up	0.822146	conserved hypothetical protein [Aspergillus flavus NRRL3357]	-	-	-	-	gi|238500033|ref|XP_002381251.1|/7.5e-39/conserved hypothetical protein [Aspergillus flavus NRRL3357]|gi|317150612|ref|XP_003190437.1| hypothetical protein AOR_1_808094 [Aspergillus oryzae RIB40]|gi|220693004|gb|EED49350.1| conserved hypothetical protein [Aspergillus flavus NRRL3357]
XP_002379200.1	336	466.16	1291.27	1.4699	Up	0.840187	conserved hypothetical protein [Aspergillus flavus NRRL3357]	-	-	-	-	gi|238495929|ref|XP_002379200.1|/3.1e-63/conserved hypothetical protein [Aspergillus flavus NRRL3357]|gi|317147498|ref|XP_001822178.2| hypothetical protein AOR_1_1388014 [Aspergillus oryzae RIB40]|gi|220694080|gb|EED50424.1| conserved hypothetical protein [Aspergillus flavus NRRL3357]|gi|391873029|gb|EIT82104.1| hypothetical protein Ao3042_00702 [Aspergillus oryzae 3.042]|gi|635507736|gb|KDE79739…
XP_002374748.1	576	122.303	332.04	1.44089	Up	0.821158	conserved hypothetical protein [Aspergillus flavus NRRL3357]	K17421|1|4e-141|394|afv:AFLA_032380|large subunit ribosomal protein L40, mitochondrial (A)	-	-	-	gi|169770559|ref|XP_001819749.1|/4.4e-109/hypothetical protein AOR_1_1020154 [Aspergillus oryzae RIB40]|gi|238487020|ref|XP_002374748.1| conserved hypothetical protein [Aspergillus flavus NRRL3357]|gi|83767608|dbj|BAE57747.1| unnamed protein product [Aspergillus oryzae RIB40]|gi|220699627|gb|EED55966.1| conserved hypothetical protein [Aspergillus flavus NRRL3357]|gi|391867440|gb|EIT76686.1| hypot…
XP_002376542.1	585	1438.41	3823.92	1.41057	Up	0.839318	conserved hypothetical protein [Aspergillus flavus NRRL3357]	-	-	-	-	gi|169772693|ref|XP_001820815.1|/2.9e-108/hypothetical protein AOR_1_424144 [Aspergillus oryzae RIB40]|gi|238490610|ref|XP_002376542.1| conserved hypothetical protein [Aspergillus flavus NRRL3357]|gi|83768676|dbj|BAE58813.1| unnamed protein product [Aspergillus oryzae RIB40]|gi|220696955|gb|EED53296.1| conserved hypothetical protein [Aspergillus flavus NRRL3357]|gi|391865973|gb|EIT75252.1| hypoth…
XP_002377032.1	333	79.5333	205.387	1.36871	Up	0.801111	conserved hypothetical protein [Aspergillus flavus NRRL3357]	K02919|1|3e-75|221|afv:AFLA_111630|large subunit ribosomal protein L36 (A)	GO:0005622//intracellular;GO:0005840//ribosome;GO:0030529//ribonucleoprotein complex	GO:0003735//structural constituent of ribosome	GO:0006412//translation	gi|238491590|ref|XP_002377032.1|/2.5e-56/conserved hypothetical protein [Aspergillus flavus NRRL3357]|gi|317146062|ref|XP_001821262.2| ribosomal protein L36 containing protein [Aspergillus oryzae RIB40]|gi|220697445|gb|EED53786.1| conserved hypothetical protein [Aspergillus flavus NRRL3357]
XP_002383745.1	903	91.2733	233.973	1.35808	Up	0.803956	conserved hypothetical protein [Aspergillus flavus NRRL3357]	K05019|1|0.0|613|afv:AFLA_098720|chloride channel, nucleotide-sensitive, 1A (A)	-	-	GO:0000387//spliceosomal snRNP assembly	gi|169780776|ref|XP_001824852.1|/7.5e-179/hypothetical protein AOR_1_966084 [Aspergillus oryzae RIB40]|gi|238505032|ref|XP_002383745.1| conserved hypothetical protein [Aspergillus flavus NRRL3357]|gi|83773592|dbj|BAE63719.1| unnamed protein product [Aspergillus oryzae RIB40]|gi|220689859|gb|EED46209.1| conserved hypothetical protein [Aspergillus flavus NRRL3357]|gi|391867145|gb|EIT76395.1| hypoth…
XP_002373418.1	348	143.073	355.263	1.31213	Up	0.808083	conserved hypothetical protein [Aspergillus flavus NRRL3357]	K18179|1|4e-80|234|afv:AFLA_085040|cytochrome c oxidase assembly factor 6 (A)	GO:0005739//mitochondrion	GO:0004129//cytochrome-c oxidase activity	GO:1902600//hydrogen ion transmembrane transport	gi|169767482|ref|XP_001818212.1|/2.1e-64/hypothetical protein AOR_1_2194174 [Aspergillus oryzae RIB40]|gi|238484359|ref|XP_002373418.1| conserved hypothetical protein [Aspergillus flavus NRRL3357]|gi|83766067|dbj|BAE56210.1| unnamed protein product [Aspergillus oryzae RIB40]|gi|220701468|gb|EED57806.1| conserved hypothetical protein [Aspergillus flavus NRRL3357]
XP_002383466.1	417	112.757	276.96	1.29646	Up	0.80117	conserved hypothetical protein [Aspergillus flavus NRRL3357]	-	-	-	-	gi|238504470|ref|XP_002383466.1|/5.0e-74/conserved hypothetical protein [Aspergillus flavus NRRL3357]|gi|220690937|gb|EED47286.1| conserved hypothetical protein [Aspergillus flavus NRRL3357]
XP_002376253.1	621	133.587	324.713	1.28139	Up	0.802438	conserved hypothetical protein [Aspergillus flavus NRRL3357]	-	-	-	-	gi|238490031|ref|XP_002376253.1|/1.4e-120/conserved hypothetical protein [Aspergillus flavus NRRL3357]|gi|317137738|ref|XP_003190084.1| hypothetical protein AOR_1_1742194 [Aspergillus oryzae RIB40]|gi|220698641|gb|EED54981.1| conserved hypothetical protein [Aspergillus flavus NRRL3357]
XP_002376969.1	621	276.093	666.277	1.27097	Up	0.812034	conserved hypothetical protein [Aspergillus flavus NRRL3357]	-	-	-	-	gi|169773477|ref|XP_001821207.1|/4.5e-113/hypothetical protein AOR_1_1190144 [Aspergillus oryzae RIB40]|gi|238491464|ref|XP_002376969.1| conserved hypothetical protein [Aspergillus flavus NRRL3357]|gi|83769068|dbj|BAE59205.1| unnamed protein product [Aspergillus oryzae RIB40]|gi|220697382|gb|EED53723.1| conserved hypothetical protein [Aspergillus flavus NRRL3357]|gi|391866011|gb|EIT75289.1| hypot…
XP_002383592.1	672	1257.27	2849.81	1.18057	Up	0.809646	conserved hypothetical protein [Aspergillus flavus NRRL3357]	-	-	-	-	gi|238504723|ref|XP_002383592.1|/1.0e-133/conserved hypothetical protein [Aspergillus flavus NRRL3357]|gi|317155197|ref|XP_001824985.2| hypothetical protein AOR_1_1238084 [Aspergillus oryzae RIB40]|gi|220689706|gb|EED46056.1| conserved hypothetical protein [Aspergillus flavus NRRL3357]
XP_002385500.1	228	1961.4	4331.42	1.14296	Up	0.804546	conserved hypothetical protein [Aspergillus flavus NRRL3357]	K02143|1|6e-49|152|afv:AFLA_114470|F-type H+-transporting ATPase subunit k (A)	-	-	-	gi|238508625|ref|XP_002385500.1|/8.3e-36/conserved hypothetical protein [Aspergillus flavus NRRL3357]|gi|317157796|ref|XP_003190880.1| hypothetical protein AOR_1_170044 [Aspergillus oryzae RIB40]|gi|220688392|gb|EED44745.1| conserved hypothetical protein [Aspergillus flavus NRRL3357]
XP_002374739.1	504	576.167	52.2	-3.46436	Down	0.91635	conserved serine-rich protein [Aspergillus flavus NRRL3357]	-	-	-	-	gi|238487002|ref|XP_002374739.1|/1.5e-94/conserved serine-rich protein [Aspergillus flavus NRRL3357]|gi|220699618|gb|EED55957.1| conserved serine-rich protein [Aspergillus flavus NRRL3357]|gi|391867510|gb|EIT76756.1| conserved serine-rich protein [Aspergillus oryzae 3.042]|gi|635508287|gb|KDE80271.1| putative serine-rich protein [Aspergillus oryzae 100-8]
XP_002378703.1	2016	1038.45	207.937	-2.32021	Down	0.890319	copper amine oxidase, putative [Aspergillus flavus NRRL3357]	K00276|1|0.0|1401|afv:AFLA_059590|primary-amine oxidase [EC:1.4.3.21] (A)	GO:0070263//external side of fungal-type cell wall	GO:0005507//copper ion binding;GO:0008131//primary amine oxidase activity;GO:0048038//quinone binding;GO:0016491//oxidoreductase activity;GO:0046872//metal ion binding	GO:0009308//amine metabolic process;GO:0055114//oxidation-reduction process	gi|350639863|gb|EHA28216.1|/0.0e+00/copper amine oxidase ao-I [Aspergillus niger ATCC 1015]
XP_002380378.1	951	368.063	962.17	1.38634	Up	0.82984	CORD and CS domain protein [Aspergillus flavus NRRL3357]	-	-	-	-	gi|238498286|ref|XP_002380378.1|/3.3e-194/CORD and CS domain protein [Aspergillus flavus NRRL3357]|gi|220693652|gb|EED49997.1| CORD and CS domain protein [Aspergillus flavus NRRL3357]
XP_002385156.1	1032	348.813	91.5933	-1.92914	Down	0.859733	cwl1, putative [Aspergillus flavus NRRL3357]	-	GO:0016021//integral component of membrane;GO:0016020//membrane	-	-	gi|238507910|ref|XP_002385156.1|/7.5e-196/cwl1, putative [Aspergillus flavus NRRL3357]|gi|317158186|ref|XP_001826893.2| reticulon-like protein Rtn1 [Aspergillus oryzae RIB40]|gi|220688675|gb|EED45027.1| cwl1, putative [Aspergillus flavus NRRL3357]|gi|391864346|gb|EIT73642.1| hypothetical protein Ao3042_10336 [Aspergillus oryzae 3.042]|gi|635506472|gb|KDE78510.1| hypothetical protein AO1008_04761 …
XP_002382512.1	483	138.453	44.7333	-1.62998	Down	0.813301	cyanate hydratase, putative [Aspergillus flavus NRRL3357]	K01725|1|6e-117|331|afv:AFLA_003110|cyanate lyase [EC:4.2.1.104] (A)	-	GO:0003677//DNA binding;GO:0016829//lyase activity;GO:0008824//cyanate hydratase activity	GO:0009439//cyanate metabolic process	gi|238502557|ref|XP_002382512.1|/3.7e-87/cyanate hydratase, putative [Aspergillus flavus NRRL3357]|gi|317376131|sp|B8NQ08.1|CYNS_ASPFN RecName: Full=Cyanate hydratase; Short=Cyanase; AltName: Full=Cyanate hydrolase; AltName: Full=Cyanate lyase [Aspergillus flavus NRRL3357]|gi|220691322|gb|EED47670.1| cyanate hydratase, putative [Aspergillus flavus NRRL3357]|gi|391871105|gb|EIT80271.1| cyanate lya…
XP_002375233.1	1074	8.67667	110.553	3.67146	Up	0.886545	cyanide hydratase/nitrilase, putative [Aspergillus flavus NRRL3357]	K10675|1|0.0|741|afv:AFLA_037250|cyanide hydratase [EC:4.2.1.66] (A)	-	GO:0016810//hydrolase activity, acting on carbon-nitrogen (but not peptide) bonds	GO:0006807//nitrogen compound metabolic process	gi|238487990|ref|XP_002375233.1|/4.4e-215/cyanide hydratase/nitrilase, putative [Aspergillus flavus NRRL3357]|gi|317143206|ref|XP_003189482.1| cyanide hydratase [Aspergillus oryzae RIB40]|gi|220700112|gb|EED56451.1| cyanide hydratase/nitrilase, putative [Aspergillus flavus NRRL3357]
XP_002374793.1	1230	342.043	109.063	-1.64901	Down	0.840143	cyclin-like protein (Clg1), putative [Aspergillus flavus NRRL3357]	-	-	GO:0019901//protein kinase binding	GO:0000079//regulation of cyclin-dependent protein serine/threonine kinase activity	gi|238487110|ref|XP_002374793.1|/2.6e-253/cyclin-like protein (Clg1), putative [Aspergillus flavus NRRL3357]|gi|220699672|gb|EED56011.1| cyclin-like protein (Clg1), putative [Aspergillus flavus NRRL3357]
XP_002374281.1	501	199.16	743.717	1.90083	Up	0.866838	cyclophilin, putative [Aspergillus flavus NRRL3357]	K01802|1|3e-121|342|afv:AFLA_027710|peptidylprolyl isomerase [EC:5.2.1.8] (A)	-	GO:0016853//isomerase activity;GO:0003755//peptidyl-prolyl cis-trans isomerase activity	GO:0000413//protein peptidyl-prolyl isomerization;GO:0006457//protein folding	gi|238486086|ref|XP_002374281.1|/8.8e-95/cyclophilin, putative [Aspergillus flavus NRRL3357]|gi|220699160|gb|EED55499.1| cyclophilin, putative [Aspergillus flavus NRRL3357]
XP_002383642.1	675	276.46	30.48	-3.18114	Down	0.900932	cysteine dioxygenase Cdo1, putative [Aspergillus flavus NRRL3357]	K00456|1|2e-167|464|afv:AFLA_097690|cysteine dioxygenase [EC:1.13.11.20] (A)	-	GO:0005506//iron ion binding;GO:0051213//dioxygenase activity;GO:0017172//cysteine dioxygenase activity	GO:0046439//L-cysteine metabolic process;GO:0055114//oxidation-reduction process	gi|238504826|ref|XP_002383642.1|/9.2e-135/cysteine dioxygenase Cdo1, putative [Aspergillus flavus NRRL3357]|gi|220689756|gb|EED46106.1| cysteine dioxygenase Cdo1, putative [Aspergillus flavus NRRL3357]
XP_002382593.1	1116	110.723	292.737	1.40264	Up	0.814628	cysteine synthase (o-acetylserine (thiol)-lyase) (csase) [Aspergillus flavus NRRL3357]	K01738|1|0.0|766|afv:AFLA_003920|cysteine synthase A [EC:2.5.1.47] (A)	-	GO:0016829//lyase activity	GO:0006535//cysteine biosynthetic process from serine	gi|238502719|ref|XP_002382593.1|/8.7e-216/cysteine synthase (o-acetylserine (thiol)-lyase) (csase) [Aspergillus flavus NRRL3357]|gi|220691403|gb|EED47751.1| cysteine synthase (o-acetylserine (thiol)-lyase) (csase) [Aspergillus flavus NRRL3357]
XP_002384189.1	423	1892.5	5429	1.52039	Up	0.850358	cytochrome c oxidase subunit VIa, putative [Aspergillus flavus NRRL3357]	K02266|1|6e-103|294|afv:AFLA_103180|cytochrome c oxidase subunit 6a (A)	GO:0005743//mitochondrial inner membrane;GO:0005739//mitochondrion;GO:0005751//mitochondrial respiratory chain complex IV;GO:0016020//membrane	GO:0004129//cytochrome-c oxidase activity	GO:1902600//hydrogen ion transmembrane transport	gi|238505974|ref|XP_002384189.1|/1.2e-81/cytochrome c oxidase subunit VIa, putative [Aspergillus flavus NRRL3357]|gi|317151126|ref|XP_003190484.1| cytochrome c oxidase subunit VIa [Aspergillus oryzae RIB40]|gi|220690303|gb|EED46653.1| cytochrome c oxidase subunit VIa, putative [Aspergillus flavus NRRL3357]
XP_002376938.1	1089	967.043	167.253	-2.53155	Down	0.895271	cytochrome c peroxidase Ccp1, putative [Aspergillus flavus NRRL3357]	K00428|1|0.0|744|afv:AFLA_110690|cytochrome c peroxidase [EC:1.11.1.5] (A)	-	GO:0004601//peroxidase activity;GO:0020037//heme binding	GO:0006979//response to oxidative stress;GO:0055114//oxidation-reduction process	gi|169773415|ref|XP_001821176.1|/1.0e-216/cytochrome c peroxidase [Aspergillus oryzae RIB40]|gi|238491402|ref|XP_002376938.1| cytochrome c peroxidase Ccp1, putative [Aspergillus flavus NRRL3357]|gi|83769037|dbj|BAE59174.1| unnamed protein product [Aspergillus oryzae RIB40]|gi|220697351|gb|EED53692.1| cytochrome c peroxidase Ccp1, putative [Aspergillus flavus NRRL3357]|gi|391866045|gb|EIT75323.1| …
XP_002379317.1	567	928.55	2457.39	1.40407	Up	0.837063	cytochrome c subunit Vb, putative [Aspergillus flavus NRRL3357]	K02265|1|2e-138|387|afv:AFLA_133030|cytochrome c oxidase subunit 5b (A)	GO:0005740//mitochondrial envelope	GO:0004129//cytochrome-c oxidase activity	GO:1902600//hydrogen ion transmembrane transport	gi|238496163|ref|XP_002379317.1|/1.4e-105/cytochrome c subunit Vb, putative [Aspergillus flavus NRRL3357]|gi|220694197|gb|EED50541.1| cytochrome c subunit Vb, putative [Aspergillus flavus NRRL3357]
XP_002377989.1	1557	80.3467	16.9367	-2.24609	Down	0.827054	cytochrome P450 family protein, putative [Aspergillus flavus NRRL3357]	K00495|4|0.0|733|afm:AFUA_2G09540|[EC:1.14.14.-] (A)	-	GO:0004497//monooxygenase activity;GO:0005506//iron ion binding;GO:0016705//oxidoreductase activity, acting on paired donors, with incorporation or reduction of molecular oxygen;GO:0016491//oxidoreductase activity;GO:0020037//heme binding;GO:0046872//metal ion binding;GO:0016712//oxidoreductase activity, acting on paired donors, with incorporation or reduction of molecular oxygen, reduced flavin …	GO:0055114//oxidation-reduction process	gi|238493505|ref|XP_002377989.1|/2.3e-307/cytochrome P450 family protein, putative [Aspergillus flavus NRRL3357]|gi|220696483|gb|EED52825.1| cytochrome P450 family protein, putative [Aspergillus flavus NRRL3357]
XP_002380920.1	1593	364.633	143.81	-1.34228	Down	0.812329	cytochrome P450 monooxygenase, putative [Aspergillus flavus NRRL3357]	K00517|3|0.0|922|afm:AFUA_6G02210|[EC:1.14.-.-] (A)	-	GO:0004497//monooxygenase activity;GO:0005506//iron ion binding;GO:0016705//oxidoreductase activity, acting on paired donors, with incorporation or reduction of molecular oxygen;GO:0016491//oxidoreductase activity;GO:0020037//heme binding;GO:0046872//metal ion binding	GO:0055114//oxidation-reduction process	gi|238499371|ref|XP_002380920.1|/0.0e+00/cytochrome P450 monooxygenase, putative [Aspergillus flavus NRRL3357]|gi|220692673|gb|EED49019.1| cytochrome P450 monooxygenase, putative [Aspergillus flavus NRRL3357]
XP_002375075.1	1755	129.497	44.76	-1.53263	Down	0.801952	cytochrome P450, putative [Aspergillus flavus NRRL3357]	K09831|1|0.0|1215|afv:AFLA_035650|C-22 sterol desaturase [EC:1.14.14.-] (A)	-	GO:0005506//iron ion binding;GO:0016705//oxidoreductase activity, acting on paired donors, with incorporation or reduction of molecular oxygen;GO:0020037//heme binding	GO:0055114//oxidation-reduction process	gi|238487674|ref|XP_002375075.1|/0.0e+00/cytochrome P450, putative [Aspergillus flavus NRRL3357]|gi|220699954|gb|EED56293.1| cytochrome P450, putative [Aspergillus flavus NRRL3357]
XP_002373918.1	1680	49.7167	8.08	-2.6213	Down	0.814186	cytochrome P450, putative [Aspergillus flavus NRRL3357]	-	-	-	-	gi|317144914|ref|XP_001820486.2|/0.0e+00/cytochrome P450 [Aspergillus oryzae RIB40]
XP_002373919.1	1569	139.71	22.4	-2.64086	Down	0.868135	cytochrome p450, putative [Aspergillus flavus NRRL3357]	K00489|4|2e-88|285|bfu:BC1G_07665|cholesterol 7alpha-monooxygenase [EC:1.14.13.17] (A)	-	-	-	gi|317144912|ref|XP_001820485.2|/0.0e+00/cytochrome p450 [Aspergillus oryzae RIB40]
XP_002381581.1	1161	82.99	23.37	-1.82828	Down	0.804752	D-aminopeptidase, putative [Aspergillus flavus NRRL3357]	K01266|1|0.0|791|afv:AFLA_123880|D-aminopeptidase [EC:3.4.11.19] (A)	-	GO:0004177//aminopeptidase activity	GO:0006508//proteolysis	gi|238500694|ref|XP_002381581.1|/1.2e-225/D-aminopeptidase, putative [Aspergillus flavus NRRL3357]|gi|220691818|gb|EED48165.1| D-aminopeptidase, putative [Aspergillus flavus NRRL3357]
XP_002383797.1	1131	158.78	50.51	-1.65239	Down	0.820082	D-arabinitol dehydrogenase ArbD, putative [Aspergillus flavus NRRL3357]	-	-	GO:0016491//oxidoreductase activity	GO:0008152//metabolic process;GO:0055114//oxidation-reduction process	gi|169780676|ref|XP_001824802.1|/2.6e-215/D-arabinitol dehydrogenase ArbD [Aspergillus oryzae RIB40]|gi|238505136|ref|XP_002383797.1| D-arabinitol dehydrogenase ArbD, putative [Aspergillus flavus NRRL3357]|gi|83773542|dbj|BAE63669.1| unnamed protein product [Aspergillus oryzae RIB40]|gi|220689911|gb|EED46261.1| D-arabinitol dehydrogenase ArbD, putative [Aspergillus flavus NRRL3357]|gi|391867220|g…
XP_002382046.1	1725	173.77	34.46	-2.33418	Down	0.863506	delta-1-pyrroline-5-carboxylate dehydrogenase PrnC [Aspergillus flavus NRRL3357]	K00294|1|0.0|1189|afv:AFLA_128530|1-pyrroline-5-carboxylate dehydrogenase [EC:1.2.1.88] (A)	-	GO:0003842//1-pyrroline-5-carboxylate dehydrogenase activity;GO:0016620//oxidoreductase activity, acting on the aldehyde or oxo group of donors, NAD or NADP as acceptor;GO:0016491//oxidoreductase activity	GO:0008152//metabolic process;GO:0006561//proline biosynthetic process;GO:0055114//oxidation-reduction process	gi|169769180|ref|XP_001819060.1|/0.0e+00/delta-1-pyrroline-5-carboxylate dehydrogenase [Aspergillus oryzae RIB40]|gi|238501624|ref|XP_002382046.1| delta-1-pyrroline-5-carboxylate dehydrogenase PrnC [Aspergillus flavus NRRL3357]|gi|83766918|dbj|BAE57058.1| unnamed protein product [Aspergillus oryzae RIB40]|gi|220692283|gb|EED48630.1| delta-1-pyrroline-5-carboxylate dehydrogenase PrnC [Aspergillus …
XP_002382347.1	1719	216.237	72.3033	-1.58048	Down	0.824755	deoxyribodipyrimidine photo-lyase Phr1, putative [Aspergillus flavus NRRL3357]	K01669|1|0.0|1193|afv:AFLA_001460|deoxyribodipyrimidine photo-lyase [EC:4.1.99.3] (A)	-	GO:0003913//DNA photolyase activity;GO:0016829//lyase activity	GO:0006281//DNA repair	gi|238502227|ref|XP_002382347.1|/0.0e+00/deoxyribodipyrimidine photo-lyase Phr1, putative [Aspergillus flavus NRRL3357]|gi|220691157|gb|EED47505.1| deoxyribodipyrimidine photo-lyase Phr1, putative [Aspergillus flavus NRRL3357]
GeneID	geneLength	Means-CK	Means-QT	log2Ratio(QT/CK)	Up-Down-Regulation(QT/CK)	Probability	Description	KEGG Orthology	GO Component	GO Function	GO Process	Blast nr
XP_002374934.1	735	475.84	1244.99	1.38758	Up	0.831918	dienelactone hydrolase family protein [Aspergillus flavus NRRL3357]	K01066|5|7e-146|411|afm:AFUA_6G12740|esterase / lipase [EC:3.1.1.-] (A)	-	GO:0016787//hydrolase activity	GO:0008152//metabolic process	gi|169770217|ref|XP_001819578.1|/2.2e-144/dienelactone hydrolase family protein [Aspergillus oryzae RIB40]|gi|238487392|ref|XP_002374934.1| dienelactone hydrolase family protein [Aspergillus flavus NRRL3357]|gi|83767437|dbj|BAE57576.1| unnamed protein product [Aspergillus oryzae RIB40]|gi|220699813|gb|EED56152.1| dienelactone hydrolase family protein [Aspergillus flavus NRRL3357]|gi|391867594|gb|…
XP_002383952.1	849	69.1867	229.267	1.72846	Up	0.837505	dihydrofolate reductase [Aspergillus flavus NRRL3357]	K00287|2|0.0|575|aor:AOR_1_592084|dihydrofolate reductase [EC:1.5.1.3] (A)	-	GO:0016787//hydrolase activity	GO:0008152//metabolic process	gi|169780410|ref|XP_001824669.1|/2.3e-165/dihydrofolate reductase [Aspergillus oryzae RIB40]|gi|238505451|ref|XP_002383952.1| dihydrofolate reductase [Aspergillus flavus NRRL3357]|gi|83773409|dbj|BAE63536.1| unnamed protein product [Aspergillus oryzae RIB40]|gi|220690066|gb|EED46416.1| dihydrofolate reductase [Aspergillus flavus NRRL3357]|gi|391863060|gb|EIT72374.1| phospholipase/carboxyhydrolase…
XP_002376711.1	1215	84.4933	24.98	-1.75806	Down	0.800551	dipeptidase, putative [Aspergillus flavus NRRL3357]	K01273|1|0.0|833|afv:AFLA_108410|membrane dipeptidase [EC:3.4.13.19] (A)	-	GO:0008233//peptidase activity;GO:0016805//dipeptidase activity;GO:0008237//metallopeptidase activity;GO:0016787//hydrolase activity;GO:0046872//metal ion binding	GO:0006508//proteolysis	gi|238490948|ref|XP_002376711.1|/4.2e-243/dipeptidase, putative [Aspergillus flavus NRRL3357]|gi|220697124|gb|EED53465.1| dipeptidase, putative [Aspergillus flavus NRRL3357]
XP_002379550.1	1311	47.9467	157.193	1.71304	Up	0.824769	diphthamide biosynthesis protein, putative [Aspergillus flavus NRRL3357]	K07561|1|0.0|904|afv:AFLA_135370|2-(3-amino-3-carboxypropyl)histidine synthase [EC:2.5.1.108] (A)	GO:0005737//cytoplasm	-	GO:0017183//peptidyl-diphthamide biosynthetic process from peptidyl-histidine	gi|169774771|ref|XP_001821853.1|/2.7e-257/diphthamide biosynthesis protein 1 [Aspergillus oryzae RIB40]|gi|238496629|ref|XP_002379550.1| diphthamide biosynthesis protein, putative [Aspergillus flavus NRRL3357]|gi|83769716|dbj|BAE59851.1| unnamed protein product [Aspergillus oryzae RIB40]|gi|220694430|gb|EED50774.1| diphthamide biosynthesis protein, putative [Aspergillus flavus NRRL3357]|gi|391868…
XP_002374321.1	1776	278.687	55.5233	-2.32748	Down	0.87524	D-lactate dehydrogenase (cytochrome), putative [Aspergillus flavus NRRL3357]	K00102|1|0.0|1219|afv:AFLA_028110|D-lactate dehydrogenase (cytochrome) [EC:1.1.2.4] (A)	-	GO:0008762//UDP-N-acetylmuramate dehydrogenase activity;GO:0003824//catalytic activity;GO:0050660//flavin adenine dinucleotide binding;GO:0016614//oxidoreductase activity, acting on CH-OH group of donors;GO:0016491//oxidoreductase activity	GO:0055114//oxidation-reduction process	gi|238486166|ref|XP_002374321.1|/0.0e+00/D-lactate dehydrogenase (cytochrome), putative [Aspergillus flavus NRRL3357]|gi|317144430|ref|XP_001820116.2| D-lactate dehydrogenase [cytochrome] [Aspergillus oryzae RIB40]|gi|220699200|gb|EED55539.1| D-lactate dehydrogenase (cytochrome), putative [Aspergillus flavus NRRL3357]
XP_002375303.1	627	220.79	524.757	1.24897	Up	0.806521	DMRL synthase family protein [Aspergillus flavus NRRL3357]	K00794|1|5e-149|416|afv:AFLA_037950|6,7-dimethyl-8-ribityllumazine synthase [EC:2.5.1.78] (A);K00820|5|2e-106|329|ani:AN5794.2|glucosamine--fructose-6-phosphate aminotransferase (isomerizing) [EC:2.6.1.16] (A)	GO:0009349//riboflavin synthase complex	GO:0016740//transferase activity	GO:0009231//riboflavin biosynthetic process	gi|238488130|ref|XP_002375303.1|/8.9e-114/DMRL synthase family protein [Aspergillus flavus NRRL3357]|gi|220700182|gb|EED56521.1| DMRL synthase family protein [Aspergillus flavus NRRL3357]
XP_002376517.1	576	65.76	178.407	1.43989	Up	0.804708	DNA polymerase delta subunit 4, putative [Aspergillus flavus NRRL3357]	K03505|1|7e-139|389|afv:AFLA_106460|DNA polymerase delta subunit 4 (A)	GO:0005634//nucleus	-	GO:0006260//DNA replication	gi|169772645|ref|XP_001820791.1|/8.4e-106/DNA polymerase delta subunit 4 [Aspergillus oryzae RIB40]|gi|238490560|ref|XP_002376517.1| DNA polymerase delta subunit 4, putative [Aspergillus flavus NRRL3357]|gi|83768652|dbj|BAE58789.1| unnamed protein product [Aspergillus oryzae RIB40]|gi|220696930|gb|EED53271.1| DNA polymerase delta subunit 4, putative [Aspergillus flavus NRRL3357]|gi|391865957|gb|E…
XP_002377172.1	894	31.2233	114.897	1.87964	Up	0.824784	DnaJ domain protein [Aspergillus flavus NRRL3357]	-	-	-	-	gi|238491870|ref|XP_002377172.1|/3.8e-178/DnaJ domain protein [Aspergillus flavus NRRL3357]|gi|220697585|gb|EED53926.1| DnaJ domain protein [Aspergillus flavus NRRL3357]
XP_002372963.1	273	28.6733	114.077	1.99222	Up	0.830474	dolichol phosphate-mannose biosynthesis regulatory protein Dpm2 [Aspergillus flavus NRRL3357]	K09658|1|5e-59|179|afv:AFLA_080460|dolichyl-phosphate mannosyltransferase polypeptide 2, regulatory subunit (A)	-	-	-	gi|317141229|ref|XP_003189350.1|/3.0e-44/dolichol phosphate-mannose biosynthesis regulatory protein [Aspergillus oryzae RIB40]
XP_002384172.1	411	228.657	616.497	1.43091	Up	0.829648	dsDNA-binding protein PDCD5, putative [Aspergillus flavus NRRL3357]	K06875|1|6e-91|263|afv:AFLA_103010|programmed cell death protein 5 (A)	-	GO:0003677//DNA binding	-	gi|238505940|ref|XP_002384172.1|/9.6e-71/dsDNA-binding protein PDCD5, putative [Aspergillus flavus NRRL3357]|gi|317151153|ref|XP_003190490.1| dsDNA-binding protein PDCD5 [Aspergillus oryzae RIB40]|gi|220690286|gb|EED46636.1| dsDNA-binding protein PDCD5, putative [Aspergillus flavus NRRL3357]
XP_002373331.1	660	150.033	367.87	1.29391	Up	0.806433	DUF1014 domain protein [Aspergillus flavus NRRL3357]	-	-	-	-	gi|169767330|ref|XP_001818136.1|/3.6e-119/hypothetical protein AOR_1_2042174 [Aspergillus oryzae RIB40]|gi|238484185|ref|XP_002373331.1| DUF1014 domain protein [Aspergillus flavus NRRL3357]|gi|83765991|dbj|BAE56134.1| unnamed protein product [Aspergillus oryzae RIB40]|gi|220701381|gb|EED57719.1| DUF1014 domain protein [Aspergillus flavus NRRL3357]|gi|391870709|gb|EIT79885.1| hypothetical protein …
XP_002376027.1	2604	63.6267	8.13	-2.9683	Down	0.84147	DUF1212 domain membrane protein Prm10, putative [Aspergillus flavus NRRL3357]	-	-	-	-	gi|317137427|ref|XP_001727717.2|/0.0e+00/hypothetical protein AOR_1_1316194 [Aspergillus oryzae RIB40]
XP_002381212.1	684	77.7233	12.0167	-2.69331	Down	0.844226	DUF1264 domain protein [Aspergillus flavus NRRL3357]	-	-	-	-	gi|238499955|ref|XP_002381212.1|/3.6e-136/DUF1264 domain protein [Aspergillus flavus NRRL3357]|gi|317150569|ref|XP_001824123.2| hypothetical protein AOR_1_724094 [Aspergillus oryzae RIB40]|gi|220692965|gb|EED49311.1| DUF1264 domain protein [Aspergillus flavus NRRL3357]
XP_002372738.1	1041	1737.27	278.127	-2.64301	Down	0.903762	DUF1295 domain protein [Aspergillus flavus NRRL3357]	-	-	-	-	gi|169766290|ref|XP_001817616.1|/9.3e-207/hypothetical protein AOR_1_992174 [Aspergillus oryzae RIB40]|gi|238482999|ref|XP_002372738.1| DUF1295 domain protein [Aspergillus flavus NRRL3357]|gi|83765471|dbj|BAE55614.1| unnamed protein product [Aspergillus oryzae RIB40]|gi|220700788|gb|EED57126.1| DUF1295 domain protein [Aspergillus flavus NRRL3357]|gi|391864746|gb|EIT74040.1| hypothetical protein A…
XP_002376119.1	1203	116.447	39.1067	-1.57418	Down	0.80117	DUF250 domain membrane protein [Aspergillus flavus NRRL3357]	-	GO:0016021//integral component of membrane;GO:0016020//membrane	-	-	gi|238489763|ref|XP_002376119.1|/3.3e-228/DUF250 domain membrane protein [Aspergillus flavus NRRL3357]|gi|317137553|ref|XP_001727805.2| hypothetical protein AOR_1_1494194 [Aspergillus oryzae RIB40]|gi|220698507|gb|EED54847.1| DUF250 domain membrane protein [Aspergillus flavus NRRL3357]
XP_002378435.1	1455	57.36	10.9233	-2.39263	Down	0.813552	DUF300 domain protein, putative [Aspergillus flavus NRRL3357]	-	-	-	-	gi|238494398|ref|XP_002378435.1|/3.9e-303/DUF300 domain protein, putative [Aspergillus flavus NRRL3357]|gi|220695085|gb|EED51428.1| DUF300 domain protein, putative [Aspergillus flavus NRRL3357]
XP_002378428.1	2013	174.693	20.16	-3.11526	Down	0.887724	DUF500 domain protein [Aspergillus flavus NRRL3357]	-	-	-	-	gi|238494384|ref|XP_002378428.1|/0.0e+00/DUF500 domain protein [Aspergillus flavus NRRL3357]|gi|220695078|gb|EED51421.1| DUF500 domain protein [Aspergillus flavus NRRL3357]|gi|391871586|gb|EIT80746.1| hypothetical protein Ao3042_02830 [Aspergillus oryzae 3.042]|gi|635509032|gb|KDE81007.1| DUF500 domain protein [Aspergillus oryzae 100-8]
XP_002375846.1	276	54.83	252.477	2.20311	Up	0.866749	DUF543 domain protein [Aspergillus flavus NRRL3357]	K17784|1|3e-59|179|afv:AFLA_018260|mitochondrial inner membrane organizing system protein 1 (A)	-	-	-	gi|238489217|ref|XP_002375846.1|/5.3e-46/DUF543 domain protein [Aspergillus flavus NRRL3357]|gi|317137201|ref|XP_003190031.1| hypothetical protein AOR_1_988194 [Aspergillus oryzae RIB40]|gi|220698234|gb|EED54574.1| DUF543 domain protein [Aspergillus flavus NRRL3357]
XP_002383348.1	2775	79.3667	21.17	-1.90651	Down	0.807936	DUF907 domain protein [Aspergillus flavus NRRL3357]	-	-	-	-	gi|238504234|ref|XP_002383348.1|/0.0e+00/DUF907 domain protein [Aspergillus flavus NRRL3357]|gi|220690819|gb|EED47168.1| DUF907 domain protein [Aspergillus flavus NRRL3357]
XP_002373132.1	1272	7.98	47.2633	2.56626	Up	0.806005	efflux pump antibiotic resistance protein, putative [Aspergillus flavus NRRL3357]	-	GO:0016021//integral component of membrane;GO:0016020//membrane	GO:0005215//transporter activity	GO:0006810//transport;GO:0055085//transmembrane transport	gi|238483787|ref|XP_002373132.1|/2.8e-244/efflux pump antibiotic resistance protein, putative [Aspergillus flavus NRRL3357]|gi|220701182|gb|EED57520.1| efflux pump antibiotic resistance protein, putative [Aspergillus flavus NRRL3357]
XP_002378429.1	786	330.083	937.233	1.50558	Up	0.841219	electron transfer flavoprotein, beta subunit, putative [Aspergillus flavus NRRL3357]	K03521|1|0.0|520|afv:AFLA_056850|electron transfer flavoprotein beta subunit (A)	-	GO:0009055//electron carrier activity	-	gi|238494386|ref|XP_002378429.1|/5.8e-145/electron transfer flavoprotein, beta subunit, putative [Aspergillus flavus NRRL3357]|gi|220695079|gb|EED51422.1| electron transfer flavoprotein, beta subunit, putative [Aspergillus flavus NRRL3357]|gi|391871454|gb|EIT80614.1| electron transfer flavoprotein, beta subunit [Aspergillus oryzae 3.042]|gi|635508724|gb|KDE80699.1| electron transfer flavoprotein …
XP_002385306.1	816	0.106667	206.21	10.9168	Up	0.975266	enoyl-CoA hydratase/isomerase family protein [Aspergillus flavus NRRL3357]	K01726|4|1e-170|475|afm:AFUA_3G03410|[EC:4.2.1.-] (A)	-	GO:0003824//catalytic activity	GO:0008152//metabolic process	gi|169784606|ref|XP_001826764.1|/2.1e-155/carnitinyl-CoA dehydratase [Aspergillus oryzae RIB40]|gi|238508212|ref|XP_002385306.1| enoyl-CoA hydratase/isomerase family protein [Aspergillus flavus NRRL3357]|gi|83775511|dbj|BAE65631.1| unnamed protein product [Aspergillus oryzae RIB40]|gi|220688825|gb|EED45177.1| enoyl-CoA hydratase/isomerase family protein [Aspergillus flavus NRRL3357]|gi|391864509|…
XP_002375001.1	558	269.467	783.613	1.54004	Up	0.842222	ER membrane protein (Pkr1), putative [Aspergillus flavus NRRL3357]	-	-	-	-	gi|238487526|ref|XP_002375001.1|/2.4e-99/ER membrane protein (Pkr1), putative [Aspergillus flavus NRRL3357]|gi|317143510|ref|XP_001819521.2| ER membrane protein (Pkr1) [Aspergillus oryzae RIB40]|gi|220699880|gb|EED56219.1| ER membrane protein (Pkr1), putative [Aspergillus flavus NRRL3357]|gi|391864022|gb|EIT73320.1| ER membrane protein (Pkr1), putative [Aspergillus oryzae 3.042]|gi|635506132|gb|K…
XP_002378312.1	1050	2.45667	31.33	3.67277	Up	0.806197	esterase, putative [Aspergillus flavus NRRL3357]	-	-	-	-	gi|238494152|ref|XP_002378312.1|/8.0e-204/esterase, putative [Aspergillus flavus NRRL3357]|gi|220694962|gb|EED51305.1| esterase, putative [Aspergillus flavus NRRL3357]
XP_002377933.1	864	330.633	889.453	1.42769	Up	0.833024	eukaryotic translation initiation factor 3 subunit EifCg, putative [Aspergillus flavus NRRL3357]	K03248|1|0.0|588|afv:AFLA_044710|translation initiation factor 3 subunit G (A)	GO:0005737//cytoplasm;GO:0005852//eukaryotic translation initiation factor 3 complex;GO:0016282//eukaryotic 43S preinitiation complex;GO:0033290//eukaryotic 48S preinitiation complex	GO:0003723//RNA binding;GO:0003743//translation initiation factor activity;GO:0000166//nucleotide binding;GO:0003676//nucleic acid binding	GO:0001731//formation of translation preinitiation complex;GO:0006413//translational initiation;GO:0006412//translation;GO:0006446//regulation of translational initiation	gi|169783568|ref|XP_001826246.1|/4.0e-167/eukaryotic translation initiation factor 3 subunit G [Aspergillus oryzae RIB40]|gi|238493393|ref|XP_002377933.1| eukaryotic translation initiation factor 3 subunit EifCg, putative [Aspergillus flavus NRRL3357]|gi|121932995|sp|Q2U002.1|EIF3G_ASPOR RecName: Full=Eukaryotic translation initiation factor 3 subunit G; Short=eIF3g; AltName: Full=Eukaryotic tran…
XP_002375257.1	798	229.29	854.537	1.89797	Up	0.868194	eukaryotic translation initiation factor 3 subunit EifCj, putative [Aspergillus flavus NRRL3357]	K03245|1|0.0|523|afv:AFLA_037490|translation initiation factor 3 subunit J (A)	GO:0005737//cytoplasm;GO:0005852//eukaryotic translation initiation factor 3 complex;GO:0016282//eukaryotic 43S preinitiation complex;GO:0033290//eukaryotic 48S preinitiation complex	GO:0003743//translation initiation factor activity	GO:0001731//formation of translation preinitiation complex;GO:0006413//translational initiation;GO:0006412//translation;GO:0006446//regulation of translational initiation	gi|169769645|ref|XP_001819292.1|/7.8e-149/eukaryotic translation initiation factor 3 subunit J [Aspergillus oryzae RIB40]|gi|238488038|ref|XP_002375257.1| eukaryotic translation initiation factor 3 subunit EifCj, putative [Aspergillus flavus NRRL3357]|gi|121804406|sp|Q2UMC5.1|EIF3J_ASPOR RecName: Full=Eukaryotic translation initiation factor 3 subunit J; Short=eIF3j; AltName: Full=Eukaryotic tran…
XP_002374390.1	480	1372.3	3620.73	1.39969	Up	0.838537	Eukaryotic translation initiation factor eIF-5A [Aspergillus flavus NRRL3357]	K03263|1|3e-115|326|afv:AFLA_028800|translation initiation factor 5A (A)	-	GO:0003723//RNA binding;GO:0043022//ribosome binding;GO:0003743//translation initiation factor activity;GO:0003746//translation elongation factor activity	GO:0045905//positive regulation of translational termination;GO:0008612//peptidyl-lysine modification to hypusine;GO:0006452//translational frameshifting;GO:0045901//positive regulation of translational elongation;GO:0006413//translational initiation	gi|238486304|ref|XP_002374390.1|/1.1e-88/Eukaryotic translation initiation factor eIF-5A [Aspergillus flavus NRRL3357]|gi|220699269|gb|EED55608.1| Eukaryotic translation initiation factor eIF-5A [Aspergillus flavus NRRL3357]|gi|391872681|gb|EIT81782.1| translation initiation factor 5A [Aspergillus oryzae 3.042]
XP_002373251.1	1335	279.253	46.0133	-2.60145	Down	0.88544	extracellular cell wall glucanase Crf1/allergen Asp F9 [Aspergillus flavus NRRL3357]	-	GO:0005618//cell wall	GO:0004553//hydrolase activity, hydrolyzing O-glycosyl compounds;GO:0016798//hydrolase activity, acting on glycosyl bonds	GO:0005975//carbohydrate metabolic process;GO:0071555//cell wall organization	gi|238484025|ref|XP_002373251.1|/9.4e-260/extracellular cell wall glucanase Crf1/allergen Asp F9 [Aspergillus flavus NRRL3357]|gi|220701301|gb|EED57639.1| extracellular cell wall glucanase Crf1/allergen Asp F9 [Aspergillus flavus NRRL3357]
XP_002378694.1	960	136.83	27.5433	-2.31261	Down	0.853262	extracellular endo-1,5-alpha-L-arabinase, putative [Aspergillus flavus NRRL3357]	K06113|1|0.0|647|afv:AFLA_059500|arabinan endo-1,5-alpha-L-arabinosidase [EC:3.2.1.99] (A)	GO:0005576//extracellular region	GO:0004553//hydrolase activity, hydrolyzing O-glycosyl compounds;GO:0016798//hydrolase activity, acting on glycosyl bonds;GO:0016787//hydrolase activity;GO:0046558	GO:0008152//metabolic process;GO:0005975//carbohydrate metabolic process;GO:0045493//xylan catabolic process;GO:0000272//polysaccharide catabolic process;GO:0031222//arabinan catabolic process	gi|169777713|ref|XP_001823322.1|/5.6e-194/arabinan endo-1,5-alpha-L-arabinosidase C [Aspergillus oryzae RIB40]|gi|238494916|ref|XP_002378694.1| extracellular endo-1,5-alpha-L-arabinase, putative [Aspergillus flavus NRRL3357]|gi|121800394|sp|Q2U8C6.1|ABNA_ASPOR RecName: Full=Probable arabinan endo-1,5-alpha-L-arabinosidase A; AltName: Full=Endo-1,5-alpha-L-arabinanase A; Short=ABN A; Flags: Precur…
XP_002377991.1	1473	446.02	53.5433	-3.05833	Down	0.904307	extracellular endoglucanase/cellulase, putative [Aspergillus flavus NRRL3357]	K01179|1|0.0|998|afv:AFLA_045290|endoglucanase [EC:3.2.1.4] (A)	GO:0005576//extracellular region	GO:0004553//hydrolase activity, hydrolyzing O-glycosyl compounds;GO:0030248//cellulose binding	GO:0005975//carbohydrate metabolic process	gi|238493509|ref|XP_002377991.1|/1.4e-290/extracellular endoglucanase/cellulase, putative [Aspergillus flavus NRRL3357]|gi|220696485|gb|EED52827.1| extracellular endoglucanase/cellulase, putative [Aspergillus flavus NRRL3357]|gi|391869026|gb|EIT78233.1| endoglucanase [Aspergillus oryzae 3.042]|gi|635513095|gb|KDE84940.1| endoglucanase [Aspergillus oryzae 100-8]
XP_002376089.1	2334	3225.62	209.277	-3.94609	Down	0.935939	extracellular serine-threonine rich protein [Aspergillus flavus NRRL3357]	-	-	-	-	gi|238489703|ref|XP_002376089.1|/0.0e+00/extracellular serine-threonine rich protein [Aspergillus flavus NRRL3357]|gi|317137509|ref|XP_003190067.1| GPI-anchored protein [Aspergillus oryzae RIB40]|gi|220698477|gb|EED54817.1| extracellular serine-threonine rich protein [Aspergillus flavus NRRL3357]|gi|391870258|gb|EIT79444.1| von Willebrand factor [Aspergillus oryzae 3.042]|gi|635504947|gb|KDE77026…
XP_002374577.1	2070	58.16	11.3833	-2.3531	Down	0.813021	F-box and WD40 domain protein, putative [Aspergillus flavus NRRL3357]	K03362|1|0.0|1425|afv:AFLA_030670|F-box and WD-40 domain protein 1/11 (A)	-	-	-	gi|238486678|ref|XP_002374577.1|/0.0e+00/F-box and WD40 domain protein, putative [Aspergillus flavus NRRL3357]|gi|220699456|gb|EED55795.1| F-box and WD40 domain protein, putative [Aspergillus flavus NRRL3357]
XP_002373728.1	897	60.7867	166.84	1.45664	Up	0.804782	Fe superoxide dismutase, putative [Aspergillus flavus NRRL3357]	K04564|1|0.0|627|afv:AFLA_088150|superoxide dismutase, Fe-Mn family [EC:1.15.1.1] (A)	-	GO:0004784//superoxide dismutase activity;GO:0046872//metal ion binding	GO:0006801//superoxide metabolic process;GO:0055114//oxidation-reduction process	gi|238484979|ref|XP_002373728.1|/2.2e-178/Fe superoxide dismutase, putative [Aspergillus flavus NRRL3357]|gi|317140933|ref|XP_001818488.2| Fe superoxide dismutase [Aspergillus oryzae RIB40]|gi|220701778|gb|EED58116.1| Fe superoxide dismutase, putative [Aspergillus flavus NRRL3357]|gi|391869955|gb|EIT79144.1| manganese superoxide dismutase [Aspergillus oryzae 3.042]|gi|635504548|gb|KDE76637.1| man…
XP_002385336.1	369	347.39	1247.02	1.84385	Up	0.867663	FKBP-type peptidyl-prolyl isomerase, putative [Aspergillus flavus NRRL3357]	K09568|1|1e-86|251|afv:AFLA_010910|FK506-binding protein 1 [EC:5.2.1.8] (A);K01802|5|1e-49|157|afm:AFUA_6G12170|peptidylprolyl isomerase [EC:5.2.1.8] (A)	-	GO:0016853//isomerase activity;GO:0003755//peptidyl-prolyl cis-trans isomerase activity	GO:0000413//protein peptidyl-prolyl isomerization;GO:0006457//protein folding	gi|238508277|ref|XP_002385336.1|/3.2e-67/FKBP-type peptidyl-prolyl isomerase, putative [Aspergillus flavus NRRL3357]|gi|317158022|ref|XP_001826738.2| FK506-binding protein 1B [Aspergillus oryzae RIB40]|gi|220688855|gb|EED45207.1| FKBP-type peptidyl-prolyl isomerase, putative [Aspergillus flavus NRRL3357]|gi|391864253|gb|EIT73549.1| FKBP-type peptidyl-prolyl cis-trans isomerase [Aspergillus oryzae…
XP_002381881.1	327	133.377	421.697	1.6607	Up	0.844492	FKBP-type peptidyl-prolyl isomerase, putative [Aspergillus flavus NRRL3357]	K09568|3|1e-62|190|pcs:Pc13g08320|FK506-binding protein 1 [EC:5.2.1.8] (A)	-	GO:0016853//isomerase activity;GO:0003755//peptidyl-prolyl cis-trans isomerase activity	GO:0000413//protein peptidyl-prolyl isomerization;GO:0006457//protein folding	gi|238501294|ref|XP_002381881.1|/4.4e-58/FKBP-type peptidyl-prolyl isomerase, putative [Aspergillus flavus NRRL3357]|gi|220692118|gb|EED48465.1| FKBP-type peptidyl-prolyl isomerase, putative [Aspergillus flavus NRRL3357]
XP_002377474.1	1251	9579.93	3674.65	-1.38241	Down	0.8378	flavohemoprotein [Aspergillus flavus NRRL3357]	K05916|1|0.0|862|afv:AFLA_040120|nitric oxide dioxygenase [EC:1.14.12.17] (A)	-	GO:0005506//iron ion binding;GO:0019825//oxygen binding;GO:0016491//oxidoreductase activity;GO:0020037//heme binding	GO:0015671//oxygen transport;GO:0055114//oxidation-reduction process	gi|238492475|ref|XP_002377474.1|/2.5e-247/flavohemoprotein [Aspergillus flavus NRRL3357]|gi|220695968|gb|EED52310.1| flavohemoprotein [Aspergillus flavus NRRL3357]|gi|391865196|gb|EIT74487.1| globin [Aspergillus oryzae 3.042]|gi|635505835|gb|KDE77893.1| globin [Aspergillus oryzae 100-8]
XP_002376698.1	720	102.423	380.52	1.89343	Up	0.858657	formyltetrahydrofolate deformylase, putative [Aspergillus flavus NRRL3357]	K01433|1|5e-179|494|afv:AFLA_108270|formyltetrahydrofolate deformylase [EC:3.5.1.10] (A)	-	GO:0008864//formyltetrahydrofolate deformylase activity;GO:0016742//hydroxymethyl-, formyl- and related transferase activity	GO:0006189//'de novo' IMP biosynthetic process;GO:0009058//biosynthetic process	gi|238490922|ref|XP_002376698.1|/1.2e-134/formyltetrahydrofolate deformylase, putative [Aspergillus flavus NRRL3357]|gi|220697111|gb|EED53452.1| formyltetrahydrofolate deformylase, putative [Aspergillus flavus NRRL3357]
XP_002374241.1	1068	740.917	1892.38	1.35282	Up	0.830017	fructose-1,6-bisphosphatase Fbp1, putative [Aspergillus flavus NRRL3357]	K03841|1|0.0|736|afv:AFLA_027310|fructose-1,6-bisphosphatase I [EC:3.1.3.11] (A)	-	GO:0042132//fructose 1,6-bisphosphate 1-phosphatase activity;GO:0042578//phosphoric ester hydrolase activity;GO:0016787//hydrolase activity	GO:0005975//carbohydrate metabolic process;GO:0016311//dephosphorylation	gi|169771435|ref|XP_001820187.1|/6.3e-208/fructose-1,6-bisphosphatase [Aspergillus oryzae RIB40]|gi|238486006|ref|XP_002374241.1| fructose-1,6-bisphosphatase Fbp1, putative [Aspergillus flavus NRRL3357]|gi|83768046|dbj|BAE58185.1| unnamed protein product [Aspergillus oryzae RIB40]|gi|220699120|gb|EED55459.1| fructose-1,6-bisphosphatase Fbp1, putative [Aspergillus flavus NRRL3357]|gi|391871631|gb|…
XP_002372759.1	1902	2478.21	696.387	-1.83134	Down	0.870567	fumarate reductase Osm1, putative [Aspergillus flavus NRRL3357]	-	-	GO:0000104//succinate dehydrogenase activity;GO:0020037//heme binding	GO:0055114//oxidation-reduction process	gi|358372636|dbj|GAA89238.1|/0.0e+00/fumarate reductase Osm1 [Aspergillus kawachii IFO 4308]
XP_002375118.1	1296	197.75	65.3	-1.59852	Down	0.823045	fumarylacetoacetate hydrolase FahA [Aspergillus flavus NRRL3357]	K01555|1|0.0|885|aor:AOR_1_2780154|fumarylacetoacetase [EC:3.7.1.2] (A)	-	-	-	gi|317145090|ref|XP_001819425.2|/4.0e-256/fumarylacetoacetase [Aspergillus oryzae RIB40]
XP_002378695.1	2205	266.39	79.2	-1.74997	Down	0.842973	fungal specific transcription factor, putative [Aspergillus flavus NRRL3357]	-	-	-	-	gi|317149353|ref|XP_001823323.2|/0.0e+00/fungal specific transcription factor domain protein [Aspergillus oryzae RIB40]
XP_002375874.1	1068	67.0267	14.4467	-2.214	Down	0.814997	G protein complex alpha subunit GpaB [Aspergillus flavus NRRL3357]	K04640|1|0.0|746|afv:AFLA_018540|guanine nucleotide-binding protein subunit alpha, other (A)	-	GO:0003924//GTPase activity;GO:0019001//guanyl nucleotide binding;GO:0031683//G-protein beta/gamma-subunit complex binding;GO:0004871//signal transducer activity;GO:0000166//nucleotide binding;GO:0001664//G-protein coupled receptor binding;GO:0005525//GTP binding	GO:0006184//GTP catabolic process;GO:0007186//G-protein coupled receptor signaling pathway;GO:0007165//signal transduction;GO:0007189//adenylate cyclase-activating G-protein coupled receptor signaling pathway	gi|169763380|ref|XP_001727590.1|/2.1e-208/guanine nucleotide-binding protein alpha-3 subunit [Aspergillus oryzae RIB40]|gi|238489273|ref|XP_002375874.1| G protein complex alpha subunit GpaB [Aspergillus flavus NRRL3357]|gi|83770618|dbj|BAE60751.1| unnamed protein product [Aspergillus oryzae RIB40]|gi|220698262|gb|EED54602.1| G protein complex alpha subunit GpaB [Aspergillus flavus NRRL3357]|gi|39…
XP_002373665.1	1257	179.063	62.88	-1.5098	Down	0.812152	G1/S-specific cyclin Cln1, putative [Aspergillus flavus NRRL3357]	-	GO:0005634//nucleus	GO:0016301//kinase activity	GO:0016310//phosphorylation	gi|169767924|ref|XP_001818433.1|/3.9e-250/G1/S-specific cyclin Cln1 [Aspergillus oryzae RIB40]|gi|238484853|ref|XP_002373665.1| G1/S-specific cyclin Cln1, putative [Aspergillus flavus NRRL3357]|gi|83766288|dbj|BAE56431.1| unnamed protein product [Aspergillus oryzae RIB40]|gi|220701715|gb|EED58053.1| G1/S-specific cyclin Cln1, putative [Aspergillus flavus NRRL3357]|gi|391870527|gb|EIT79707.1| cycl…
XP_002383121.1	2130	908.973	284.69	-1.67485	Down	0.853439	G1/S-specific cyclin Pcl5, putative [Aspergillus flavus NRRL3357]	-	-	-	-	gi|317138495|ref|XP_001816945.2|/0.0e+00/G1/S-specific cyclin Pcl5 [Aspergillus oryzae RIB40]
XP_002378624.1	609	56.29	158.527	1.49377	Up	0.806108	GAF domain nucleotide-binding protein [Aspergillus flavus NRRL3357]	K08968|1|7e-152|422|afv:AFLA_058800|L-methionine (R)-S-oxide reductase [EC:1.8.4.14] (A)	-	-	-	gi|238494776|ref|XP_002378624.1|/4.6e-117/GAF domain nucleotide-binding protein [Aspergillus flavus NRRL3357]|gi|220695274|gb|EED51617.1| GAF domain nucleotide-binding protein [Aspergillus flavus NRRL3357]
XP_002383114.1	1752	189.023	36.1233	-2.38756	Down	0.867545	GATA transcriptional activator AreA [Aspergillus flavus NRRL3357]	K09184|1|0.0|1192|afv:AFLA_049870|GATA-binding protein, other eukaryote (A)	-	GO:0043565//sequence-specific DNA binding;GO:0003700//sequence-specific DNA binding transcription factor activity;GO:0008270//zinc ion binding	GO:0006355//regulation of transcription, DNA-templated	gi|238503764|ref|XP_002383114.1|/0.0e+00/GATA transcriptional activator AreA [Aspergillus flavus NRRL3357]|gi|220690585|gb|EED46934.1| GATA transcriptional activator AreA [Aspergillus flavus NRRL3357]
XP_002374467.1	1749	113.74	26.72	-2.08975	Down	0.837122	general stress response phosphoprotein phosphatase Psr1/2, putative [Aspergillus flavus NRRL3357]	K15731|1|0.0|1179|afv:AFLA_029570|carboxy-terminal domain RNA polymerase II polypeptide A small phosphatase [EC:3.1.3.16] (A)	-	GO:0016791//phosphatase activity	GO:0016311//dephosphorylation	gi|238486458|ref|XP_002374467.1|/0.0e+00/general stress response phosphoprotein phosphatase Psr1/2, putative [Aspergillus flavus NRRL3357]|gi|317144239|ref|XP_001819989.2| general stress response phosphoprotein phosphatase Psr1 [Aspergillus oryzae RIB40]|gi|220699346|gb|EED55685.1| general stress response phosphoprotein phosphatase Psr1/2, putative [Aspergillus flavus NRRL3357]|gi|391867842|gb|EI…
XP_002378426.1	2187	38.3767	133.497	1.7985	Up	0.825226	geranylgeranyl pyrophosphate synthase, putative [Aspergillus flavus NRRL3357]	-	-	-	-	gi|317149045|ref|XP_001823091.2|/0.0e+00/geranylgeranyl pyrophosphate synthase [Aspergillus oryzae RIB40]
XP_002383896.1	1809	347.69	8.17	-5.41132	Down	0.95096	glucose dehydrogenase, putative [Aspergillus flavus NRRL3357]	-	-	GO:0050660//flavin adenine dinucleotide binding;GO:0016614//oxidoreductase activity, acting on CH-OH group of donors;GO:0008812//choline dehydrogenase activity	GO:0006066//alcohol metabolic process;GO:0055114//oxidation-reduction process	gi|238505334|ref|XP_002383896.1|/0.0e+00/glucose dehydrogenase, putative [Aspergillus flavus NRRL3357]|gi|220690010|gb|EED46360.1| glucose dehydrogenase, putative [Aspergillus flavus NRRL3357]
XP_002385134.1	1545	1223.12	194.443	-2.65314	Down	0.901904	glutamate decarboxylase [Aspergillus flavus NRRL3357]	K01580|1|0.0|1083|afv:AFLA_008890|glutamate decarboxylase [EC:4.1.1.15] (A)	-	GO:0003824//catalytic activity;GO:0016831//carboxy-lyase activity;GO:0030170//pyridoxal phosphate binding;GO:0016829//lyase activity;GO:0004351//glutamate decarboxylase activity	GO:0006538//glutamate catabolic process;GO:0009448//gamma-aminobutyric acid metabolic process;GO:0006536//glutamate metabolic process;GO:0019752//carboxylic acid metabolic process	gi|169784908|ref|XP_001826915.1|/1.2e-308/glutamate decarboxylase 1 [Aspergillus oryzae RIB40]|gi|238507866|ref|XP_002385134.1| glutamate decarboxylase [Aspergillus flavus NRRL3357]|gi|60729608|pir||JC7915 glutamate decarboxylase (EC 4.1.1.15) - Aspergillus oryzae|gi|6539484|dbj|BAA88152.1| glutamic acid decarboxylase [Aspergillus oryzae]|gi|83775662|dbj|BAE65782.1| unnamed protein product [Asper…
XP_002372709.1	1647	34.47	2.04667	-4.07399	Down	0.825477	glutamate decarboxylase [Aspergillus flavus NRRL3357]	K01580|1|0.0|1159|afv:AFLA_077920|glutamate decarboxylase [EC:4.1.1.15] (A)	-	GO:0003824//catalytic activity;GO:0016831//carboxy-lyase activity;GO:0030170//pyridoxal phosphate binding;GO:0016829//lyase activity;GO:0004351//glutamate decarboxylase activity	GO:0006536//glutamate metabolic process;GO:0019752//carboxylic acid metabolic process	gi|238482941|ref|XP_002372709.1|/0.0e+00/glutamate decarboxylase [Aspergillus flavus NRRL3357]|gi|220700759|gb|EED57097.1| glutamate decarboxylase [Aspergillus flavus NRRL3357]
XP_002376254.1	6357	44.24	5.3	-3.06129	Down	0.819684	glutamate synthase Glt1, putative [Aspergillus flavus NRRL3357]	K00264|1|0.0|4396|afv:AFLA_022340|glutamate synthase (NADPH/NADH) [EC:1.4.1.13 1.4.1.14] (A)	-	GO:0003824//catalytic activity;GO:0005506//iron ion binding;GO:0016638//oxidoreductase activity, acting on the CH-NH2 group of donors;GO:0050660//flavin adenine dinucleotide binding;GO:0016040//glutamate synthase (NADH) activity;GO:0010181//FMN binding;GO:0016639//oxidoreductase activity, acting on the CH-NH2 group of donors, NAD or NADP as acceptor;GO:0015930//glutamate synthase activity;GO:0051…	GO:0008152//metabolic process;GO:0006537//glutamate biosynthetic process;GO:0055114//oxidation-reduction process;GO:0006807//nitrogen compound metabolic process	gi|448511001|ref|XP_003866443.1|/0.0e+00/Glt1 glutamate synthase [Candida orthopsilosis Co 90-125]|gi|380350781|emb|CCG21003.1| Glt1 glutamate synthase [Candida orthopsilosis Co 90-125]
XP_002377201.1	1377	1781.22	808.137	-1.14019	Down	0.800625	Glutamate/Leucine/Phenylalanine/Valine dehydrogenase, putative [Aspergillus flavus NRRL3357]	K00262|1|0.0|941|afv:AFLA_113320|glutamate dehydrogenase (NADP+) [EC:1.4.1.4] (A)	-	GO:0016639//oxidoreductase activity, acting on the CH-NH2 group of donors, NAD or NADP as acceptor;GO:0016491//oxidoreductase activity	GO:0006520//cellular amino acid metabolic process;GO:0055114//oxidation-reduction process	gi|169773901|ref|XP_001821419.1|/1.3e-269/NADP-specific glutamate dehydrogenase [Aspergillus oryzae RIB40]|gi|238491928|ref|XP_002377201.1| Glutamate/Leucine/Phenylalanine/Valine dehydrogenase, putative [Aspergillus flavus NRRL3357]|gi|83769280|dbj|BAE59417.1| unnamed protein product [Aspergillus oryzae RIB40]|gi|220697614|gb|EED53955.1| Glutamate/Leucine/Phenylalanine/Valine dehydrogenase, putat…
XP_002375356.1	1137	314.63	744.507	1.24263	Up	0.80882	glutamine-serine-proline rich protein, putative [Aspergillus flavus NRRL3357]	-	-	-	-	gi|169762458|ref|XP_001727129.1|/2.7e-240/glutamine-serine-proline rich protein [Aspergillus oryzae RIB40]|gi|238488237|ref|XP_002375356.1| glutamine-serine-proline rich protein, putative [Aspergillus flavus NRRL3357]|gi|83770157|dbj|BAE60290.1| unnamed protein product [Aspergillus oryzae RIB40]|gi|220697744|gb|EED54084.1| glutamine-serine-proline rich protein, putative [Aspergillus flavus NRRL33…
XP_002381552.1	795	57.11	464.94	3.02523	Up	0.904337	glutathione S transferase, putative [Aspergillus flavus NRRL3357]	-	-	GO:0016740//transferase activity	GO:0008152//metabolic process	gi|238500636|ref|XP_002381552.1|/8.3e-157/glutathione S transferase, putative [Aspergillus flavus NRRL3357]|gi|317156176|ref|XP_001825559.2| glutathione S transferase [Aspergillus oryzae RIB40]|gi|220691789|gb|EED48136.1| glutathione S transferase, putative [Aspergillus flavus NRRL3357]
XP_002374499.1	660	45	162.37	1.85129	Up	0.835751	glutathione S-transferase, putative [Aspergillus flavus NRRL3357]	K00799|1|3e-166|460|afv:AFLA_029890|glutathione S-transferase [EC:2.5.1.18] (A)	-	GO:0016740//transferase activity	GO:0008152//metabolic process	gi|238486522|ref|XP_002374499.1|/6.7e-129/glutathione S-transferase, putative [Aspergillus flavus NRRL3357]|gi|317145116|ref|XP_003189670.1| glutathione S-transferase [Aspergillus oryzae RIB40]|gi|220699378|gb|EED55717.1| glutathione S-transferase, putative [Aspergillus flavus NRRL3357]
XP_002377701.1	1005	647.157	103.907	-2.63883	Down	0.896598	glyceraldehyde 3-phosphate dehydrogenase, putative [Aspergillus flavus NRRL3357]	K00134|1|0.0|686|afv:AFLA_042390|glyceraldehyde 3-phosphate dehydrogenase [EC:1.2.1.12] (A)	-	GO:0016620//oxidoreductase activity, acting on the aldehyde or oxo group of donors, NAD or NADP as acceptor;GO:0050661//NADP binding;GO:0016491//oxidoreductase activity;GO:0004365//glyceraldehyde-3-phosphate dehydrogenase (NAD+) (phosphorylating) activity;GO:0051287//NAD binding	GO:0006006//glucose metabolic process;GO:0055114//oxidation-reduction process	gi|238492929|ref|XP_002377701.1|/3.2e-192/glyceraldehyde 3-phosphate dehydrogenase, putative [Aspergillus flavus NRRL3357]|gi|220696195|gb|EED52537.1| glyceraldehyde 3-phosphate dehydrogenase, putative [Aspergillus flavus NRRL3357]
XP_002378138.1	1182	198.113	15.85	-3.64377	Down	0.903968	glycerol 3-phosphate dehydrogenase (GfdB), putative [Aspergillus flavus NRRL3357]	K00006|1|0.0|813|afv:AFLA_046760|glycerol-3-phosphate dehydrogenase (NAD+) [EC:1.1.1.8] (A)	GO:0005737//cytoplasm;GO:0009331//glycerol-3-phosphate dehydrogenase complex	GO:0016491//oxidoreductase activity;GO:0016616//oxidoreductase activity, acting on the CH-OH group of donors, NAD or NADP as acceptor;GO:0051287//NAD binding;GO:0004367//glycerol-3-phosphate dehydrogenase [NAD+] activity;GO:0050662//coenzyme binding	GO:0006072//glycerol-3-phosphate metabolic process;GO:0005975//carbohydrate metabolic process;GO:0046168//glycerol-3-phosphate catabolic process;GO:0055114//oxidation-reduction process	gi|238493803|ref|XP_002378138.1|/5.7e-230/glycerol 3-phosphate dehydrogenase (GfdB), putative [Aspergillus flavus NRRL3357]|gi|220696632|gb|EED52974.1| glycerol 3-phosphate dehydrogenase (GfdB), putative [Aspergillus flavus NRRL3357]
XP_002374283.1	978	1413	3802.73	1.42828	Up	0.841337	glycerol dehydrogenase (GldB), putative [Aspergillus flavus NRRL3357]	-	GO:0005576//extracellular region	GO:0016491//oxidoreductase activity	GO:0055114//oxidation-reduction process	gi|169771363|ref|XP_001820151.1|/3.8e-195/reductase-like protein [Aspergillus oryzae RIB40]|gi|238486090|ref|XP_002374283.1| glycerol dehydrogenase (GldB), putative [Aspergillus flavus NRRL3357]|gi|28144501|dbj|BAC56099.1| reductase-like protein [Aspergillus oryzae]|gi|83768010|dbj|BAE58149.1| unnamed protein product [Aspergillus oryzae RIB40]|gi|220699162|gb|EED55501.1| glycerol dehydrogenase (G…
XP_002384046.1	1485	25.85	1.00667	-4.68251	Down	0.812535	glycerophosphoinositol/ glycerophosphocholine transporter, putative [Aspergillus flavus NRRL3357]	-	GO:0016021//integral component of membrane	GO:0022857//transmembrane transporter activity	GO:0055085//transmembrane transport	gi|169780244|ref|XP_001824586.1|/4.6e-289/glycerophosphoinositol/ glycerophosphocholine transporter [Aspergillus oryzae RIB40]|gi|238505665|ref|XP_002384046.1| glycerophosphoinositol/ glycerophosphocholine transporter, putative [Aspergillus flavus NRRL3357]|gi|83773326|dbj|BAE63453.1| unnamed protein product [Aspergillus oryzae RIB40]|gi|220690160|gb|EED46510.1| glycerophosphoinositol/ glyceropho…
XP_002375875.1	2640	187.037	57.49	-1.70194	Down	0.828985	glycogen phosphorylase GlpV/Gph1, putative [Aspergillus flavus NRRL3357]	K00688|1|0.0|1826|afv:AFLA_018550|starch phosphorylase [EC:2.4.1.1] (A)	-	-	-	gi|380478979|emb|CCF43291.1|/0.0e+00/glycogen phosphorylase [Colletotrichum higginsianum]
XP_002384800.1	1032	37.6367	1.66667	-4.4971	Down	0.844403	glycosyl transferase, putative [Aspergillus flavus NRRL3357]	-	-	GO:0016740//transferase activity	GO:0008152//metabolic process	gi|238507197|ref|XP_002384800.1|/3.6e-206/glycosyl transferase, putative [Aspergillus flavus NRRL3357]|gi|220689513|gb|EED45864.1| glycosyl transferase, putative [Aspergillus flavus NRRL3357]
XP_002384802.1	738	66.94	1.89667	-5.14133	Down	0.897011	glycosyl transferase, putative [Aspergillus flavus NRRL3357]	-	-	GO:0016740//transferase activity	GO:0008152//metabolic process	gi|238507201|ref|XP_002384802.1|/8.6e-144/glycosyl transferase, putative [Aspergillus flavus NRRL3357]|gi|220689515|gb|EED45866.1| glycosyl transferase, putative [Aspergillus flavus NRRL3357]
XP_002380153.1	411	322.477	115.34	-1.4833	Down	0.824814	glyoxalase family protein [Aspergillus flavus NRRL3357]	-	-	-	-	gi|238497836|ref|XP_002380153.1|/2.3e-76/glyoxalase family protein [Aspergillus flavus NRRL3357]|gi|220693427|gb|EED49772.1| glyoxalase family protein [Aspergillus flavus NRRL3357]
XP_002384770.1	1182	1025.78	21.51	-5.57557	Down	0.964108	glyoxylate/hydroxypyruvate reductase, putative [Aspergillus flavus NRRL3357]	K00122|1|0.0|816|afv:AFLA_120630|formate dehydrogenase [EC:1.2.1.2] (A)	-	GO:0016491//oxidoreductase activity;GO:0016616//oxidoreductase activity, acting on the CH-OH group of donors, NAD or NADP as acceptor;GO:0048037//cofactor binding;GO:0051287//NAD binding	GO:0008152//metabolic process;GO:0055114//oxidation-reduction process	gi|238507137|ref|XP_002384770.1|/7.4e-230/glyoxylate/hydroxypyruvate reductase, putative [Aspergillus flavus NRRL3357]|gi|220689483|gb|EED45834.1| glyoxylate/hydroxypyruvate reductase, putative [Aspergillus flavus NRRL3357]
XP_002378529.1	582	0.0933333	54.4067	9.18718	Up	0.921568	GNAT family acetyltransferase, putative [Aspergillus flavus NRRL3357]	-	-	GO:0016740//transferase activity;GO:0008080//N-acetyltransferase activity	GO:0008152//metabolic process	gi|238494586|ref|XP_002378529.1|/3.0e-114/GNAT family acetyltransferase, putative [Aspergillus flavus NRRL3357]|gi|220695179|gb|EED51522.1| GNAT family acetyltransferase, putative [Aspergillus flavus NRRL3357]
XP_002378030.1	723	64.1333	274.553	2.09794	Up	0.864332	GNAT family acetyltransferase, putative [Aspergillus flavus NRRL3357]	-	-	GO:0016740//transferase activity;GO:0008080//N-acetyltransferase activity	GO:0008152//metabolic process	gi|238493587|ref|XP_002378030.1|/1.9e-143/GNAT family acetyltransferase, putative [Aspergillus flavus NRRL3357]|gi|220696524|gb|EED52866.1| GNAT family acetyltransferase, putative [Aspergillus flavus NRRL3357]
XP_002385008.1	528	10.2167	98.75	3.27286	Up	0.872542	GNAT family N-acetyltransferase, putative [Aspergillus flavus NRRL3357]	-	-	GO:0016740//transferase activity;GO:0008080//N-acetyltransferase activity	GO:0008152//metabolic process	gi|238507614|ref|XP_002385008.1|/2.1e-100/GNAT family N-acetyltransferase, putative [Aspergillus flavus NRRL3357]|gi|220688527|gb|EED44879.1| GNAT family N-acetyltransferase, putative [Aspergillus flavus NRRL3357]
XP_002381535.1	594	331.683	127.14	-1.38339	Down	0.815011	GPI anchored cell wall protein, putative [Aspergillus flavus NRRL3357]	-	-	-	-	gi|238500602|ref|XP_002381535.1|/3.3e-107/GPI anchored cell wall protein, putative [Aspergillus flavus NRRL3357]|gi|220691772|gb|EED48119.1| GPI anchored cell wall protein, putative [Aspergillus flavus NRRL3357]
XP_002376920.1	1314	1087.2	335.313	-1.69704	Down	0.85705	GPI anchored cell wall protein, putative [Aspergillus flavus NRRL3357]	-	-	-	-	gi|238491366|ref|XP_002376920.1|/4.8e-261/GPI anchored cell wall protein, putative [Aspergillus flavus NRRL3357]|gi|220697333|gb|EED53674.1| GPI anchored cell wall protein, putative [Aspergillus flavus NRRL3357]
XP_002382621.1	693	189.403	56.39	-1.74795	Down	0.833569	GPI anchored glycoprotein, putative [Aspergillus flavus NRRL3357]	-	-	-	-	gi|238502775|ref|XP_002382621.1|/2.5e-126/GPI anchored glycoprotein, putative [Aspergillus flavus NRRL3357]|gi|220691431|gb|EED47779.1| GPI anchored glycoprotein, putative [Aspergillus flavus NRRL3357]
XP_002380395.1	513	2942.2	1084.98	-1.43922	Down	0.84147	GPI anchored protein, putative [Aspergillus flavus NRRL3357]	-	-	-	-	gi|238498320|ref|XP_002380395.1|/2.4e-84/GPI anchored protein, putative [Aspergillus flavus NRRL3357]|gi|220693669|gb|EED50014.1| GPI anchored protein, putative [Aspergillus flavus NRRL3357]
XP_002383464.1	1053	417.21	130.08	-1.68137	Down	0.845862	GPI-anchored cell wall beta-1,3-endoglucanase EglC [Aspergillus flavus NRRL3357]	K01238|4|2e-106|322|afm:AFUA_3G00270|[EC:3.2.1.-] (A)	-	-	GO:0005975//carbohydrate metabolic process	gi|238504466|ref|XP_002383464.1|/1.4e-192/GPI-anchored cell wall beta-1,3-endoglucanase EglC [Aspergillus flavus NRRL3357]|gi|220690935|gb|EED47284.1| GPI-anchored cell wall beta-1,3-endoglucanase EglC [Aspergillus flavus NRRL3357]
XP_002373790.1	693	148.917	388.98	1.38519	Up	0.819109	guanylate kinase [Aspergillus flavus NRRL3357]	K00942|1|3e-172|476|afv:AFLA_088770|guanylate kinase [EC:2.7.4.8] (A)	-	GO:0016301//kinase activity;GO:0004385//guanylate kinase activity	GO:0016310//phosphorylation;GO:0006163//purine nucleotide metabolic process;GO:0046939//nucleotide phosphorylation	gi|238485103|ref|XP_002373790.1|/3.4e-130/guanylate kinase [Aspergillus flavus NRRL3357]|gi|317141020|ref|XP_003189320.1| guanylate kinase [Aspergillus oryzae RIB40]|gi|220701840|gb|EED58178.1| guanylate kinase [Aspergillus flavus NRRL3357]
XP_002381759.1	3276	729.037	67.9933	-3.42253	Down	0.916497	H /K ATPase alpha subunit, putative [Aspergillus flavus NRRL3357]	K01539|1|0.0|2244|afv:AFLA_125660|sodium/potassium-transporting ATPase subunit alpha [EC:3.6.3.9] (A)	-	-	-	gi|317155394|ref|XP_001825066.2|/0.0e+00/H /K ATPase alpha subunit [Aspergillus oryzae RIB40]
XP_002382157.1	1020	29.8667	117.107	1.97122	Up	0.83096	HEAT repeat protein [Aspergillus flavus NRRL3357]	K06072|1|0.0|685|afv:AFLA_129640|deoxyhypusine monooxygenase [EC:1.14.99.29] (A)	GO:0005737//cytoplasm;GO:0005634//nucleus	GO:0019135//deoxyhypusine monooxygenase activity;GO:0004497//monooxygenase activity;GO:0016491//oxidoreductase activity;GO:0046872//metal ion binding	GO:0008612//peptidyl-lysine modification to hypusine;GO:0055114//oxidation-reduction process	gi|238501846|ref|XP_002382157.1|/6.3e-191/HEAT repeat protein [Aspergillus flavus NRRL3357]|gi|317142882|ref|XP_001819159.2| deoxyhypusine hydroxylase [Aspergillus oryzae RIB40]|gi|142981870|sp|Q2UMQ8.2|DOHH_ASPOR RecName: Full=Deoxyhypusine hydroxylase; Short=DOHH; AltName: Full=Deoxyhypusine dioxygenase; AltName: Full=Deoxyhypusine monooxygenase [Aspergillus oryzae RIB40]|gi|220692394|gb|EED487…
XP_002373223.1	1578	95.7633	263.767	1.46172	Up	0.817959	histidine acid phosphatase, putative [Aspergillus flavus NRRL3357]	K01078|1|0.0|1096|afv:AFLA_083080|acid phosphatase [EC:3.1.3.2] (A)	-	GO:0003993//acid phosphatase activity	GO:0016311//dephosphorylation	gi|238483969|ref|XP_002373223.1|/0.0e+00/histidine acid phosphatase, putative [Aspergillus flavus NRRL3357]|gi|220701273|gb|EED57611.1| histidine acid phosphatase, putative [Aspergillus flavus NRRL3357]
XP_002375737.1	1263	64.99	176.257	1.43939	Up	0.804251	histidinol-phosphate aminotransferase [Aspergillus flavus NRRL3357]	K00817|1|0.0|863|afv:AFLA_017170|histidinol-phosphate aminotransferase [EC:2.6.1.9] (A)	-	GO:0003824//catalytic activity;GO:0008483//transaminase activity;GO:0004400//histidinol-phosphate transaminase activity;GO:0030170//pyridoxal phosphate binding;GO:0016740//transferase activity	GO:0008152//metabolic process;GO:0000105//histidine biosynthetic process;GO:0009058//biosynthetic process	gi|238488999|ref|XP_002375737.1|/2.2e-246/histidinol-phosphate aminotransferase [Aspergillus flavus NRRL3357]|gi|83770494|dbj|BAE60627.1| unnamed protein product [Aspergillus oryzae RIB40]|gi|220698125|gb|EED54465.1| histidinol-phosphate aminotransferase [Aspergillus flavus NRRL3357]
XP_002383297.1	1803	87.6533	242.797	1.46987	Up	0.816928	histidyl-tRNA synthetase, mitochondrial precursor [Aspergillus flavus NRRL3357]	K01892|1|0.0|1229|afv:AFLA_051710|histidyl-tRNA synthetase [EC:6.1.1.21] (A)	-	-	-	gi|317138237|ref|XP_001816776.2|/0.0e+00/histidyl-tRNA synthetase [Aspergillus oryzae RIB40]
XP_002374093.1	756	302.547	708.447	1.2275	Up	0.807007	histone acetyltransferase subunit (Yaf9), putative [Aspergillus flavus NRRL3357]	K11341|1|0.0|517|afv:AFLA_025830|YEATS domain-containing protein 4 (A)	GO:0005634//nucleus	GO:0003743//translation initiation factor activity	GO:0006413//translational initiation;GO:0006355//regulation of transcription, DNA-templated	gi|169771703|ref|XP_001820321.1|/2.0e-147/subunit of both the NuA4 histone H4 acetyltransferase complex and the SWR1 complex [Aspergillus oryzae RIB40]|gi|238485710|ref|XP_002374093.1| histone acetyltransferase subunit (Yaf9), putative [Aspergillus flavus NRRL3357]|gi|83768180|dbj|BAE58319.1| unnamed protein product [Aspergillus oryzae RIB40]|gi|220698972|gb|EED55311.1| histone acetyltransferase …
XP_002379757.1	312	1100.97	485.953	-1.17988	Down	0.803676	histone H4, putative [Aspergillus flavus NRRL3357]	K11254|1|2e-67|201|afv:AFLA_137440|histone H4 (A)	GO:0000786//nucleosome;GO:0005694//chromosome;GO:0005634//nucleus	GO:0003677//DNA binding;GO:0046982//protein heterodimerization activity	GO:0006334//nucleosome assembly	gi|67523941|ref|XP_660030.1|/4.2e-52/H42_EMENI Histone H4.2 [Aspergillus nidulans FGSC A4]|gi|169774419|ref|XP_001821677.1| histone H4 [Aspergillus oryzae RIB40]|gi|212537025|ref|XP_002148668.1| histone H4.2 [Talaromyces marneffei ATCC 18224]|gi|238497043|ref|XP_002379757.1| histone H4, putative [Aspergillus flavus NRRL3357]|gi|122094|sp|P23751.2|H42_EMENI RecName: Full=Histone H4.2 [Aspergillus …
XP_002376144.1	1497	101.3	29.8067	-1.76493	Down	0.810619	HLH transcription factor (GlcD gamma), putative [Aspergillus flavus NRRL3357]	-	-	GO:0046983//protein dimerization activity	-	gi|238489813|ref|XP_002376144.1|/1.1e-300/HLH transcription factor (GlcD gamma), putative [Aspergillus flavus NRRL3357]|gi|220698532|gb|EED54872.1| HLH transcription factor (GlcD gamma), putative [Aspergillus flavus NRRL3357]|gi|635505137|gb|KDE77216.1| HLH transcription factor , putative [Aspergillus oryzae 100-8]
XP_002373317.1	2577	27.5933	127.357	2.20648	Up	0.846983	homeobox and C2H2 transcription factor, putative [Aspergillus flavus NRRL3357]	-	GO:0005634//nucleus	GO:0003677//DNA binding;GO:0043565//sequence-specific DNA binding;GO:0003700//sequence-specific DNA binding transcription factor activity;GO:0046872//metal ion binding	GO:0006355//regulation of transcription, DNA-templated	gi|238484157|ref|XP_002373317.1|/0.0e+00/homeobox and C2H2 transcription factor, putative [Aspergillus flavus NRRL3357]|gi|220701367|gb|EED57705.1| homeobox and C2H2 transcription factor, putative [Aspergillus flavus NRRL3357]|gi|391870705|gb|EIT79881.1| homeobox and C2H2 transcription factor, putative [Aspergillus oryzae 3.042]|gi|635509159|gb|KDE81131.1| homeobox and C2H2 transcription factor, …
XP_002374135.1	1815	130.53	39.45	-1.72628	Down	0.819492	homeobox transcription factor (RfeB), putative [Aspergillus flavus NRRL3357]	-	GO:0005634//nucleus	GO:0003677//DNA binding;GO:0043565//sequence-specific DNA binding;GO:0003700//sequence-specific DNA binding transcription factor activity	GO:0006355//regulation of transcription, DNA-templated	gi|238485794|ref|XP_002374135.1|/0.0e+00/homeobox transcription factor (RfeB), putative [Aspergillus flavus NRRL3357]|gi|220699014|gb|EED55353.1| homeobox transcription factor (RfeB), putative [Aspergillus flavus NRRL3357]
XP_002374607.1	1110	105.087	312.803	1.57368	Up	0.832169	homoserine dehydrogenase [Aspergillus flavus NRRL3357]	K00003|1|0.0|734|afv:AFLA_030970|homoserine dehydrogenase [EC:1.1.1.3] (A)	-	GO:0004412//homoserine dehydrogenase activity;GO:0050661//NADP binding;GO:0016491//oxidoreductase activity	GO:0009082//branched-chain amino acid biosynthetic process;GO:0009086//methionine biosynthetic process;GO:0008652//cellular amino acid biosynthetic process;GO:0009097//isoleucine biosynthetic process;GO:0006520//cellular amino acid metabolic process;GO:0055114//oxidation-reduction process;GO:0009088//threonine biosynthetic process	gi|169770797|ref|XP_001819868.1|/4.1e-207/homoserine dehydrogenase [Aspergillus oryzae RIB40]|gi|238486738|ref|XP_002374607.1| homoserine dehydrogenase [Aspergillus flavus NRRL3357]|gi|83767727|dbj|BAE57866.1| unnamed protein product [Aspergillus oryzae RIB40]|gi|220699486|gb|EED55825.1| homoserine dehydrogenase [Aspergillus flavus NRRL3357]
XP_002383445.1	1104	0.393333	42.6533	6.76076	Up	0.892014	homoserine dehydrogenase, putative [Aspergillus flavus NRRL3357]	K00003|1|0.0|751|afv:AFLA_053200|homoserine dehydrogenase [EC:1.1.1.3] (A)	-	GO:0004412//homoserine dehydrogenase activity;GO:0050661//NADP binding;GO:0016491//oxidoreductase activity	GO:0009082//branched-chain amino acid biosynthetic process;GO:0009086//methionine biosynthetic process;GO:0008652//cellular amino acid biosynthetic process;GO:0009097//isoleucine biosynthetic process;GO:0006520//cellular amino acid metabolic process;GO:0055114//oxidation-reduction process;GO:0009088//threonine biosynthetic process	gi|238504428|ref|XP_002383445.1|/1.6e-210/homoserine dehydrogenase, putative [Aspergillus flavus NRRL3357]|gi|220690916|gb|EED47265.1| homoserine dehydrogenase, putative [Aspergillus flavus NRRL3357]
XP_002381379.1	732	467.933	1091.73	1.22225	Up	0.809277	Hsp90 binding co-chaperone (Sba1), putative [Aspergillus flavus NRRL3357]	-	-	-	-	gi|238500289|ref|XP_002381379.1|/2.8e-140/Hsp90 binding co-chaperone (Sba1), putative [Aspergillus flavus NRRL3357]|gi|220693132|gb|EED49478.1| Hsp90 binding co-chaperone (Sba1), putative [Aspergillus flavus NRRL3357]
XP_002382288.1	264	6049.08	424.873	-3.83161	Down	0.934583	hypothetical protein AFLA_000870 [Aspergillus flavus NRRL3357]	-	-	-	-	gi|238502109|ref|XP_002382288.1|/1.2e-45/hypothetical protein AFLA_000870 [Aspergillus flavus NRRL3357]|gi|317148653|ref|XP_003190221.1| hypothetical protein AOR_1_120124 [Aspergillus oryzae RIB40]|gi|220691098|gb|EED47446.1| hypothetical protein AFLA_000870 [Aspergillus flavus NRRL3357]
XP_002382572.1	243	164.717	27.3233	-2.59178	Down	0.872129	hypothetical protein AFLA_003710 [Aspergillus flavus NRRL3357]	-	-	-	-	gi|238502677|ref|XP_002382572.1|/1.7e-40/hypothetical protein AFLA_003710 [Aspergillus flavus NRRL3357]|gi|220691382|gb|EED47730.1| hypothetical protein AFLA_003710 [Aspergillus flavus NRRL3357]
XP_002382604.1	216	0.01	91.29	13.1562	Up	0.951461	hypothetical protein AFLA_004030 [Aspergillus flavus NRRL3357]	K00067|4|8e-31|112|afm:AFUA_5G02240|dTDP-4-dehydrorhamnose reductase [EC:1.1.1.133] (A)	-	-	-	gi|635506589|gb|KDE78623.1|/1.8e-33/C-3 sterol dehydrogenase/3-beta-hydroxysteroid dehydrogenase [Aspergillus oryzae 100-8]
XP_002382802.1	243	34.07	0.01	-11.7343	Down	0.88995	hypothetical protein AFLA_006020 [Aspergillus flavus NRRL3357]	-	-	-	-	gi|317148317|ref|XP_001822688.2|/1.1e-39/hypothetical protein AOR_1_866134 [Aspergillus oryzae RIB40]
XP_002385108.1	264	527.36	72.1433	-2.86985	Down	0.901359	hypothetical protein AFLA_008630 [Aspergillus flavus NRRL3357]	-	-	-	-	gi|238507814|ref|XP_002385108.1|/2.3e-46/hypothetical protein AFLA_008630 [Aspergillus flavus NRRL3357]|gi|220688627|gb|EED44979.1| hypothetical protein AFLA_008630 [Aspergillus flavus NRRL3357]
XP_002385188.1	393	78.6533	211.26	1.42544	Up	0.80857	hypothetical protein AFLA_009430 [Aspergillus flavus NRRL3357]	-	-	-	-	gi|238507974|ref|XP_002385188.1|/2.2e-72/hypothetical protein AFLA_009430 [Aspergillus flavus NRRL3357]|gi|220688707|gb|EED45059.1| hypothetical protein AFLA_009430 [Aspergillus flavus NRRL3357]
XP_002375806.1	429	3697.99	1424.86	-1.37592	Down	0.836414	hypothetical protein AFLA_017860 [Aspergillus flavus NRRL3357]	-	-	-	-	gi|169763250|ref|XP_001727525.1|/1.5e-77/hypothetical protein AOR_1_912194 [Aspergillus oryzae RIB40]|gi|238489137|ref|XP_002375806.1| hypothetical protein AFLA_017860 [Aspergillus flavus NRRL3357]|gi|83770553|dbj|BAE60686.1| unnamed protein product [Aspergillus oryzae RIB40]|gi|220698194|gb|EED54534.1| hypothetical protein AFLA_017860 [Aspergillus flavus NRRL3357]|gi|391869680|gb|EIT78875.1| hyp…
XP_002374947.1	219	2760.15	146.143	-4.23929	Down	0.941585	hypothetical protein AFLA_034370 [Aspergillus flavus NRRL3357]	-	-	-	-	gi|238487418|ref|XP_002374947.1|/1.1e-37/hypothetical protein AFLA_034370 [Aspergillus flavus NRRL3357]|gi|317143589|ref|XP_003189519.1| hypothetical protein AOR_1_652154 [Aspergillus oryzae RIB40]|gi|220699826|gb|EED56165.1| hypothetical protein AFLA_034370 [Aspergillus flavus NRRL3357]
XP_002383392.1	609	167.993	39.95	-2.07214	Down	0.849769	hypothetical protein AFLA_052660 [Aspergillus flavus NRRL3357]	-	-	-	-	gi|238504322|ref|XP_002383392.1|/8.5e-108/hypothetical protein AFLA_052660 [Aspergillus flavus NRRL3357]|gi|220690863|gb|EED47212.1| hypothetical protein AFLA_052660 [Aspergillus flavus NRRL3357]
XP_002378779.1	645	10.18	139.767	3.77921	Up	0.896406	hypothetical protein AFLA_060350 [Aspergillus flavus NRRL3357]	-	-	-	-	gi|238495086|ref|XP_002378779.1|/2.1e-121/hypothetical protein AFLA_060350 [Aspergillus flavus NRRL3357]|gi|220695429|gb|EED51772.1| hypothetical protein AFLA_060350 [Aspergillus flavus NRRL3357]
XP_002378801.1	210	37.28	0.01	-11.8642	Down	0.897423	hypothetical protein AFLA_060570 [Aspergillus flavus NRRL3357]	K02269|1|4e-45|142|afv:AFLA_060570|cytochrome c oxidase subunit 7 (A)	-	-	-	gi|238495130|ref|XP_002378801.1|/2.7e-32/hypothetical protein AFLA_060570 [Aspergillus flavus NRRL3357]|gi|220695451|gb|EED51794.1| hypothetical protein AFLA_060570 [Aspergillus flavus NRRL3357]
XP_002378898.1	213	15.1533	0.01	-10.5654	Down	0.800566	hypothetical protein AFLA_061540 [Aspergillus flavus NRRL3357]	K17491|2|2e-21|89.7|aor:AOR_1_1736114|protein phosphatase 4 regulatory subunit 3 (A)	-	-	-	gi|238495324|ref|XP_002378898.1|/7.2e-35/hypothetical protein AFLA_061540 [Aspergillus flavus NRRL3357]|gi|220695548|gb|EED51891.1| hypothetical protein AFLA_061540 [Aspergillus flavus NRRL3357]
XP_002380050.1	276	1336.39	309.113	-2.11213	Down	0.882212	hypothetical protein AFLA_064900 [Aspergillus flavus NRRL3357]	-	-	-	-	gi|238497630|ref|XP_002380050.1|/1.4e-48/hypothetical protein AFLA_064900 [Aspergillus flavus NRRL3357]|gi|220693324|gb|EED49669.1| hypothetical protein AFLA_064900 [Aspergillus flavus NRRL3357]
XP_002380255.1	381	79.9967	13.51	-2.56591	Down	0.839878	hypothetical protein AFLA_066960 [Aspergillus flavus NRRL3357]	-	-	-	-	gi|238498040|ref|XP_002380255.1|/8.3e-70/hypothetical protein AFLA_066960 [Aspergillus flavus NRRL3357]|gi|220693529|gb|EED49874.1| hypothetical protein AFLA_066960 [Aspergillus flavus NRRL3357]
XP_002372229.1	357	334.487	16.2667	-4.36196	Down	0.929631	hypothetical protein AFLA_073110 [Aspergillus flavus NRRL3357]	-	-	-	-	gi|238481981|ref|XP_002372229.1|/8.0e-66/hypothetical protein AFLA_073110 [Aspergillus flavus NRRL3357]|gi|220700279|gb|EED56617.1| hypothetical protein AFLA_073110 [Aspergillus flavus NRRL3357]
XP_002373081.1	279	87.0533	25.5333	-1.76952	Down	0.803219	hypothetical protein AFLA_081660 [Aspergillus flavus NRRL3357]	-	-	-	-	gi|238483685|ref|XP_002373081.1|/7.1e-50/hypothetical protein AFLA_081660 [Aspergillus flavus NRRL3357]|gi|220701131|gb|EED57469.1| hypothetical protein AFLA_081660 [Aspergillus flavus NRRL3357]
XP_002373116.1	279	8.88667	61.68	2.79509	Up	0.833068	hypothetical protein AFLA_082010 [Aspergillus flavus NRRL3357]	-	-	-	-	gi|238483755|ref|XP_002373116.1|/5.3e-48/hypothetical protein AFLA_082010 [Aspergillus flavus NRRL3357]|gi|220701166|gb|EED57504.1| hypothetical protein AFLA_082010 [Aspergillus flavus NRRL3357]
XP_002381017.1	213	15.1533	0.01	-10.5654	Down	0.800566	hypothetical protein AFLA_091970 [Aspergillus flavus NRRL3357]	-	-	-	-	gi|238499565|ref|XP_002381017.1|/4.2e-33/hypothetical protein AFLA_091970 [Aspergillus flavus NRRL3357]|gi|220692770|gb|EED49116.1| hypothetical protein AFLA_091970 [Aspergillus flavus NRRL3357]
XP_002381111.1	225	15.9433	0.01	-10.6387	Down	0.80689	hypothetical protein AFLA_092910 [Aspergillus flavus NRRL3357]	-	-	-	-	gi|238499753|ref|XP_002381111.1|/8.3e-36/hypothetical protein AFLA_092910 [Aspergillus flavus NRRL3357]|gi|220692864|gb|EED49210.1| hypothetical protein AFLA_092910 [Aspergillus flavus NRRL3357]
XP_002381231.1	414	431.96	79.3433	-2.44472	Down	0.885233	hypothetical protein AFLA_094110 [Aspergillus flavus NRRL3357]	-	-	-	-	gi|238499993|ref|XP_002381231.1|/3.4e-75/hypothetical protein AFLA_094110 [Aspergillus flavus NRRL3357]|gi|220692984|gb|EED49330.1| hypothetical protein AFLA_094110 [Aspergillus flavus NRRL3357]
XP_002383758.1	1035	607.207	2857.77	2.23463	Up	0.890481	hypothetical protein AFLA_098850 [Aspergillus flavus NRRL3357]	-	-	GO:0016772//transferase activity, transferring phosphorus-containing groups	GO:0008152//metabolic process	gi|238505058|ref|XP_002383758.1|/3.1e-205/hypothetical protein AFLA_098850 [Aspergillus flavus NRRL3357]|gi|220689872|gb|EED46222.1| hypothetical protein AFLA_098850 [Aspergillus flavus NRRL3357]
XP_002383780.1	435	630.637	53.6667	-3.55471	Down	0.917794	hypothetical protein AFLA_099070 [Aspergillus flavus NRRL3357]	-	-	-	-	gi|238505102|ref|XP_002383780.1|/5.9e-79/hypothetical protein AFLA_099070 [Aspergillus flavus NRRL3357]|gi|220689894|gb|EED46244.1| hypothetical protein AFLA_099070 [Aspergillus flavus NRRL3357]
XP_002383852.1	513	152.95	42.0733	-1.86208	Down	0.834468	hypothetical protein AFLA_099800 [Aspergillus flavus NRRL3357]	-	-	-	-	gi|238505246|ref|XP_002383852.1|/1.8e-99/hypothetical protein AFLA_099800 [Aspergillus flavus NRRL3357]|gi|220689966|gb|EED46316.1| hypothetical protein AFLA_099800 [Aspergillus flavus NRRL3357]
XP_002384024.1	270	211.703	66.0433	-1.68056	Down	0.831196	hypothetical protein AFLA_101520 [Aspergillus flavus NRRL3357]	-	-	-	-	gi|238505616|ref|XP_002384024.1|/4.0e-46/hypothetical protein AFLA_101520 [Aspergillus flavus NRRL3357]|gi|220690138|gb|EED46488.1| hypothetical protein AFLA_101520 [Aspergillus flavus NRRL3357]
XP_002384178.1	237	54.25	0.01	-12.4054	Down	0.924648	hypothetical protein AFLA_103070 [Aspergillus flavus NRRL3357]	-	-	-	-	gi|238505952|ref|XP_002384178.1|/7.5e-39/hypothetical protein AFLA_103070 [Aspergillus flavus NRRL3357]|gi|220690292|gb|EED46642.1| hypothetical protein AFLA_103070 [Aspergillus flavus NRRL3357]
XP_002376610.1	261	0.01	19.3467	10.9179	Up	0.830651	hypothetical protein AFLA_107390 [Aspergillus flavus NRRL3357]	-	-	-	-	gi|238490746|ref|XP_002376610.1|/1.8e-46/hypothetical protein AFLA_107390 [Aspergillus flavus NRRL3357]|gi|220697023|gb|EED53364.1| hypothetical protein AFLA_107390 [Aspergillus flavus NRRL3357]
XP_002381843.1	648	63.1933	11.35	-2.47708	Down	0.823561	hypothetical protein AFLA_126500 [Aspergillus flavus NRRL3357]	-	GO:0005634//nucleus	GO:0000981//sequence-specific DNA binding RNA polymerase II transcription factor activity;GO:0008270//zinc ion binding	GO:0006355//regulation of transcription, DNA-templated;GO:0006357//regulation of transcription from RNA polymerase II promoter;GO:0006366//transcription from RNA polymerase II promoter	gi|238501218|ref|XP_002381843.1|/2.2e-127/hypothetical protein AFLA_126500 [Aspergillus flavus NRRL3357]|gi|220692080|gb|EED48427.1| hypothetical protein AFLA_126500 [Aspergillus flavus NRRL3357]
XP_002379575.1	387	53.3633	7.15667	-2.89849	Down	0.828027	hypothetical protein AFLA_135620 [Aspergillus flavus NRRL3357]	-	-	-	-	gi|238496679|ref|XP_002379575.1|/2.1e-68/hypothetical protein AFLA_135620 [Aspergillus flavus NRRL3357]|gi|220694455|gb|EED50799.1| hypothetical protein AFLA_135620 [Aspergillus flavus NRRL3357]
XP_002378272.1	735	114.17	323.67	1.50334	Up	0.826774	imidazoleglycerol-phosphate dehydratase [Aspergillus flavus NRRL3357]	K01693|1|0.0|500|afv:AFLA_055280|imidazoleglycerol-phosphate dehydratase [EC:4.2.1.19] (A)	-	GO:0004424//imidazoleglycerol-phosphate dehydratase activity	GO:0000105//histidine biosynthetic process	gi|169776993|ref|XP_001822962.1|/2.4e-139/imidazoleglycerol-phosphate dehydratase [Aspergillus oryzae RIB40]|gi|238494072|ref|XP_002378272.1| imidazoleglycerol-phosphate dehydratase [Aspergillus flavus NRRL3357]|gi|83771699|dbj|BAE61829.1| unnamed protein product [Aspergillus oryzae RIB40]|gi|220694922|gb|EED51265.1| imidazoleglycerol-phosphate dehydratase [Aspergillus flavus NRRL3357]|gi|3918724…
XP_002373843.1	333	9.14333	52.5333	2.52244	Up	0.812491	immunophilin, putative [Aspergillus flavus NRRL3357]	K09568|1|6e-76|223|afv:AFLA_023320|FK506-binding protein 1 [EC:5.2.1.8] (A);K01802|5|2e-36|123|afm:AFUA_6G12170|peptidylprolyl isomerase [EC:5.2.1.8] (A)	-	GO:0016853//isomerase activity;GO:0003755//peptidyl-prolyl cis-trans isomerase activity	GO:0000413//protein peptidyl-prolyl isomerization;GO:0006457//protein folding	gi|238485210|ref|XP_002373843.1|/1.8e-61/immunophilin, putative [Aspergillus flavus NRRL3357]|gi|220698722|gb|EED55061.1| immunophilin, putative [Aspergillus flavus NRRL3357]
XP_002380677.1	1494	2270.66	625.977	-1.85893	Down	0.871997	indoleamine 2,3-dioxygenase family protein [Aspergillus flavus NRRL3357]	K00463|1|0.0|1034|afv:AFLA_071180|indoleamine 2,3-dioxygenase [EC:1.13.11.52] (A)	-	GO:0051213//dioxygenase activity;GO:0020037//heme binding	GO:0055114//oxidation-reduction process	gi|238498884|ref|XP_002380677.1|/2.9e-299/indoleamine 2,3-dioxygenase family protein [Aspergillus flavus NRRL3357]|gi|220693951|gb|EED50296.1| indoleamine 2,3-dioxygenase family protein [Aspergillus flavus NRRL3357]
XP_002373585.1	1197	606.953	1930.34	1.6692	Up	0.858627	inorganic diphosphatase, putative [Aspergillus flavus NRRL3357]	K01507|1|0.0|817|afv:AFLA_086710|inorganic pyrophosphatase [EC:3.6.1.1] (A)	GO:0005737//cytoplasm	GO:0000287//magnesium ion binding;GO:0004427//inorganic diphosphatase activity	GO:0006796//phosphate-containing compound metabolic process	gi|238484693|ref|XP_002373585.1|/7.7e-234/inorganic diphosphatase, putative [Aspergillus flavus NRRL3357]|gi|220701635|gb|EED57973.1| inorganic diphosphatase, putative [Aspergillus flavus NRRL3357]
XP_002373069.1	1329	30.2833	2.46	-3.62179	Down	0.802173	integral membrane protein [Aspergillus flavus NRRL3357]	-	GO:0016020//membrane	GO:0016758//transferase activity, transferring hexosyl groups	GO:0005975//carbohydrate metabolic process	gi|238483661|ref|XP_002373069.1|/1.0e-269/integral membrane protein [Aspergillus flavus NRRL3357]|gi|317140011|ref|XP_003189223.1| integral membrane protein [Aspergillus oryzae RIB40]|gi|220701119|gb|EED57457.1| integral membrane protein [Aspergillus flavus NRRL3357]
XP_002380997.1	648	36.3633	154.287	2.08506	Up	0.848309	integral membrane protein [Aspergillus flavus NRRL3357]	-	-	-	-	gi|238499525|ref|XP_002380997.1|/3.3e-124/integral membrane protein [Aspergillus flavus NRRL3357]|gi|220692750|gb|EED49096.1| integral membrane protein [Aspergillus flavus NRRL3357]
XP_002377186.1	480	18.31	74.4133	2.02293	Up	0.811651	iron-sulfur cofactor synthesis protein (Isu1), putative [Aspergillus flavus NRRL3357]	-	-	GO:0005506//iron ion binding;GO:0051536//iron-sulfur cluster binding	GO:0016226//iron-sulfur cluster assembly	gi|238491898|ref|XP_002377186.1|/1.6e-85/iron-sulfur cofactor synthesis protein (Isu1), putative [Aspergillus flavus NRRL3357]|gi|220697599|gb|EED53940.1| iron-sulfur cofactor synthesis protein (Isu1), putative [Aspergillus flavus NRRL3357]
XP_002384694.1	837	1514.22	482.817	-1.64903	Down	0.855561	iron-sulfur protein subunit of succinate dehydrogenase Sdh2, putative [Aspergillus flavus NRRL3357]	K00235|1|0.0|579|afv:AFLA_119870|succinate dehydrogenase (ubiquinone) iron-sulfur subunit [EC:1.3.5.1] (A)	-	GO:0051537//2 iron, 2 sulfur cluster binding;GO:0051536//iron-sulfur cluster binding;GO:0009055//electron carrier activity;GO:0016491//oxidoreductase activity;GO:0008177//succinate dehydrogenase (ubiquinone) activity	GO:0006099//tricarboxylic acid cycle;GO:0055114//oxidation-reduction process;GO:0035690//cellular response to drug	gi|169786051|ref|XP_001827486.1|/1.5e-166/succinate dehydrogenase (ubiquinone) iron-sulfur subunit [Aspergillus oryzae RIB40]|gi|238506985|ref|XP_002384694.1| iron-sulfur protein subunit of succinate dehydrogenase Sdh2, putative [Aspergillus flavus NRRL3357]|gi|83776234|dbj|BAE66353.1| unnamed protein product [Aspergillus oryzae RIB40]|gi|220689407|gb|EED45758.1| iron-sulfur protein subunit of su…
XP_002384230.1	675	27.4933	123.763	2.17043	Up	0.844388	isochorismatase family hydrolase, putative [Aspergillus flavus NRRL3357]	-	-	GO:0003824//catalytic activity;GO:0016787//hydrolase activity	GO:0008152//metabolic process	gi|238506056|ref|XP_002384230.1|/5.8e-128/isochorismatase family hydrolase, putative [Aspergillus flavus NRRL3357]|gi|220690344|gb|EED46694.1| isochorismatase family hydrolase, putative [Aspergillus flavus NRRL3357]
XP_002373708.1	1158	212.34	575.313	1.43797	Up	0.829589	isocitrate dehydrogenase LysB [Aspergillus flavus NRRL3357]	K05824|1|0.0|778|afv:AFLA_087950|homoisocitrate dehydrogenase [EC:1.1.1.87] (A)	-	GO:0000287//magnesium ion binding;GO:0016491//oxidoreductase activity;GO:0016616//oxidoreductase activity, acting on the CH-OH group of donors, NAD or NADP as acceptor;GO:0051287//NAD binding	GO:0055114//oxidation-reduction process	gi|238484939|ref|XP_002373708.1|/3.0e-216/isocitrate dehydrogenase LysB [Aspergillus flavus NRRL3357]|gi|220701758|gb|EED58096.1| isocitrate dehydrogenase LysB [Aspergillus flavus NRRL3357]
XP_002375905.1	1158	360.247	994.16	1.46449	Up	0.837151	isocitrate dehydrogenase, NAD-dependent [Aspergillus flavus NRRL3357]	K00030|1|0.0|793|afv:AFLA_018850|isocitrate dehydrogenase (NAD+) [EC:1.1.1.41] (A)	-	GO:0000287//magnesium ion binding;GO:0004449//isocitrate dehydrogenase (NAD+) activity;GO:0016491//oxidoreductase activity;GO:0016616//oxidoreductase activity, acting on the CH-OH group of donors, NAD or NADP as acceptor;GO:0051287//NAD binding	GO:0006099//tricarboxylic acid cycle;GO:0055114//oxidation-reduction process	gi|169763426|ref|XP_001727613.1|/1.6e-221/isocitrate dehydrogenase [NAD] subunit 2 [Aspergillus oryzae RIB40]|gi|238489335|ref|XP_002375905.1| isocitrate dehydrogenase, NAD-dependent [Aspergillus flavus NRRL3357]|gi|83770641|dbj|BAE60774.1| unnamed protein product [Aspergillus oryzae RIB40]|gi|220698293|gb|EED54633.1| isocitrate dehydrogenase, NAD-dependent [Aspergillus flavus NRRL3357]|gi|391869…
XP_002380646.1	996	6.75333	130.503	4.27234	Up	0.906931	isopenicillin N synthetase PcbC [Aspergillus flavus NRRL3357]	K04126|1|0.0|695|afv:AFLA_070870|isopenicillin-N synthase [EC:1.21.3.1] (A)	-	GO:0005506//iron ion binding;GO:0051213//dioxygenase activity;GO:0016706//oxidoreductase activity, acting on paired donors, with incorporation or reduction of molecular oxygen, 2-oxoglutarate as one donor, and incorporation of one atom each of oxygen into both donors;GO:0016491//oxidoreductase activity	GO:0009058//biosynthetic process;GO:0055114//oxidation-reduction process	gi|169781970|ref|XP_001825448.1|/1.7e-199/isopenicillin N synthase [Aspergillus oryzae RIB40]|gi|238498822|ref|XP_002380646.1| isopenicillin N synthetase PcbC [Aspergillus flavus NRRL3357]|gi|83774190|dbj|BAE64315.1| unnamed protein product [Aspergillus oryzae RIB40]|gi|220693920|gb|EED50265.1| isopenicillin N synthetase PcbC [Aspergillus flavus NRRL3357]|gi|391868152|gb|EIT77375.1| isopenicillin…
XP_002374619.1	432	7702	2689.68	-1.5178	Down	0.850786	LEA domain protein [Aspergillus flavus NRRL3357]	-	-	-	-	gi|169770775|ref|XP_001819857.1|/9.7e-73/LEA domain protein [Aspergillus oryzae RIB40]|gi|238486762|ref|XP_002374619.1| LEA domain protein [Aspergillus flavus NRRL3357]|gi|83767716|dbj|BAE57855.1| unnamed protein product [Aspergillus oryzae RIB40]|gi|220699498|gb|EED55837.1| LEA domain protein [Aspergillus flavus NRRL3357]|gi|391867455|gb|EIT76701.1| LEA domain protein [Aspergillus oryzae 3.042]|…
XP_002374487.1	1857	89.3833	26.79	-1.73831	Down	0.802173	Leucine Rich Repeat domain protein [Aspergillus flavus NRRL3357]	-	-	-	-	gi|238486498|ref|XP_002374487.1|/0.0e+00/Leucine Rich Repeat domain protein [Aspergillus flavus NRRL3357]|gi|220699366|gb|EED55705.1| Leucine Rich Repeat domain protein [Aspergillus flavus NRRL3357]
XP_002374279.1	1953	190.97	57.1633	-1.74018	Down	0.833171	Leucine Rich Repeat domain protein [Aspergillus flavus NRRL3357]	-	-	-	-	gi|238486082|ref|XP_002374279.1|/0.0e+00/Leucine Rich Repeat domain protein [Aspergillus flavus NRRL3357]|gi|220699158|gb|EED55497.1| Leucine Rich Repeat domain protein [Aspergillus flavus NRRL3357]
XP_002379394.1	1554	144	347.677	1.27168	Up	0.802217	Leucine Rich Repeat domain protein [Aspergillus flavus NRRL3357]	-	-	-	-	gi|238496317|ref|XP_002379394.1|/1.5e-314/Leucine Rich Repeat domain protein [Aspergillus flavus NRRL3357]|gi|220694274|gb|EED50618.1| Leucine Rich Repeat domain protein [Aspergillus flavus NRRL3357]
XP_002377149.1	1155	169.22	57.83	-1.54901	Down	0.813862	L-lactate dehydrogenase [Aspergillus flavus NRRL3357]	-	-	GO:0003824//catalytic activity;GO:0010181//FMN binding;GO:0016491//oxidoreductase activity	GO:0055114//oxidation-reduction process	gi|238491824|ref|XP_002377149.1|/1.1e-228/L-lactate dehydrogenase [Aspergillus flavus NRRL3357]|gi|220697562|gb|EED53903.1| L-lactate dehydrogenase [Aspergillus flavus NRRL3357]
XP_002376813.1	1821	0.303333	56.7633	7.54791	Up	0.917323	long-chain-fatty-acid-CoA ligase, putative [Aspergillus flavus NRRL3357]	K01897|4|0.0|1018|afm:AFUA_1G17190|long-chain acyl-CoA synthetase [EC:6.2.1.3] (A)	-	-	-	gi|635513478|gb|KDE85286.1|/0.0e+00/acyl-CoA synthetases /AMP-acid ligases II [Aspergillus oryzae 100-8]
XP_002376912.1	1398	18.8133	114.68	2.60779	Up	0.860337	L-ornithine aminotransferase Car2, putative [Aspergillus flavus NRRL3357]	K00819|1|0.0|963|afv:AFLA_110430|ornithine--oxo-acid transaminase [EC:2.6.1.13] (A)	-	GO:0003824//catalytic activity;GO:0008483//transaminase activity;GO:0030170//pyridoxal phosphate binding;GO:0016740//transferase activity	GO:0008152//metabolic process	gi|238491350|ref|XP_002376912.1|/3.1e-275/L-ornithine aminotransferase Car2, putative [Aspergillus flavus NRRL3357]|gi|220697325|gb|EED53666.1| L-ornithine aminotransferase Car2, putative [Aspergillus flavus NRRL3357]
XP_002378181.1	1509	24.7233	576.257	4.54277	Up	0.939728	L-ornithine N5-oxygenase SidA [Aspergillus flavus NRRL3357]	K10531|1|0.0|1055|afv:AFLA_047190|L-ornithine N5-oxygenase [EC:1.13.12.-] (A)	-	-	-	gi|238493889|ref|XP_002378181.1|/1.5e-298/L-ornithine N5-oxygenase SidA [Aspergillus flavus NRRL3357]|gi|317157458|ref|XP_001826486.2| ornithine-N5-oxygenase [Aspergillus oryzae RIB40]|gi|728048845|sp|Q2TZB2.2|SIDA_ASPOR RecName: Full=L-ornithine N(5)-monooxygenase; Short=OMO; AltName: Full=Deferriferrichrysin biosynthesis protein A; AltName: Full=L-ornithine N(5)-oxygenase [Aspergillus oryzae RI…
XP_002377485.1	1467	210.263	6.26667	-5.06836	Down	0.936131	low affinity iron transporter, putative [Aspergillus flavus NRRL3357]	-	-	-	GO:0055085//transmembrane transport	gi|238492497|ref|XP_002377485.1|/3.9e-286/low affinity iron transporter, putative [Aspergillus flavus NRRL3357]|gi|220695979|gb|EED52321.1| low affinity iron transporter, putative [Aspergillus flavus NRRL3357]
XP_002373106.1	822	9.57333	204.167	4.41458	Up	0.922334	major allergen Asp F2 [Aspergillus flavus NRRL3357]	-	-	GO:0008237//metallopeptidase activity	GO:0006508//proteolysis	gi|238483735|ref|XP_002373106.1|/2.6e-162/major allergen Asp F2 [Aspergillus flavus NRRL3357]|gi|220701156|gb|EED57494.1| major allergen Asp F2 [Aspergillus flavus NRRL3357]
XP_002376995.1	1221	72.4167	7.83667	-3.20801	Down	0.856402	mannose-6-phosphate isomerase, class I [Aspergillus flavus NRRL3357]	K01809|1|0.0|837|afv:AFLA_111260|mannose-6-phosphate isomerase [EC:5.3.1.8] (A)	-	GO:0016853//isomerase activity;GO:0008270//zinc ion binding;GO:0004476//mannose-6-phosphate isomerase activity	GO:0005975//carbohydrate metabolic process;GO:0009298//GDP-mannose biosynthetic process	gi|169773527|ref|XP_001821232.1|/3.1e-241/mannose-6-phosphate isomerase, class I [Aspergillus oryzae RIB40]|gi|238491516|ref|XP_002376995.1| mannose-6-phosphate isomerase, class I [Aspergillus flavus NRRL3357]|gi|83769093|dbj|BAE59230.1| unnamed protein product [Aspergillus oryzae RIB40]|gi|220697408|gb|EED53749.1| mannose-6-phosphate isomerase, class I [Aspergillus flavus NRRL3357]|gi|391869192|…
XP_002383250.1	1521	250.41	80.1	-1.64442	Down	0.832405	MAP kinase kinase (Mkk2), putative [Aspergillus flavus NRRL3357]	K08294|1|0.0|1039|afv:AFLA_051240|mitogen-activated protein kinase kinase [EC:2.7.12.2] (A)	-	GO:0004672//protein kinase activity;GO:0005524//ATP binding;GO:0004674//protein serine/threonine kinase activity;GO:0016301//kinase activity;GO:0000166//nucleotide binding;GO:0016772//transferase activity, transferring phosphorus-containing groups	GO:0016310//phosphorylation;GO:0006468//protein phosphorylation	gi|169764703|ref|XP_001816823.1|/2.0e-306/MAP kinase kinase (Mkk2) [Aspergillus oryzae RIB40]|gi|238504036|ref|XP_002383250.1| MAP kinase kinase (Mkk2), putative [Aspergillus flavus NRRL3357]|gi|83764677|dbj|BAE54821.1| unnamed protein product [Aspergillus oryzae RIB40]|gi|220690721|gb|EED47070.1| MAP kinase kinase (Mkk2), putative [Aspergillus flavus NRRL3357]|gi|391863161|gb|EIT72473.1| mitogen…
XP_002374733.1	1563	1156.93	143.323	-3.01295	Down	0.911618	meiotic sister chromatid recombination protein Ish1/Msc1, putative [Aspergillus flavus NRRL3357]	-	-	-	-	gi|238486990|ref|XP_002374733.1|/1.8e-305/meiotic sister chromatid recombination protein Ish1/Msc1, putative [Aspergillus flavus NRRL3357]|gi|317143871|ref|XP_001819760.2| stress response protein (Ish1) [Aspergillus oryzae RIB40]|gi|220699612|gb|EED55951.1| meiotic sister chromatid recombination protein Ish1/Msc1, putative [Aspergillus flavus NRRL3357]|gi|391867459|gb|EIT76705.1| hypothetical pro…
XP_002377667.1	1884	330.967	73.9233	-2.16258	Down	0.870464	metalloreductase, putative [Aspergillus flavus NRRL3357]	-	-	-	-	gi|317156795|ref|XP_001826021.2|/0.0e+00/metalloreductase [Aspergillus oryzae RIB40]
XP_002374315.1	222	155.677	575.223	1.88557	Up	0.863949	metallothionein-I gene transcription activator [Aspergillus flavus NRRL3357]	K03009|1|3e-49|153|afv:AFLA_028050|DNA-directed RNA polymerases I, II, and III subunit RPABC4 (A)	-	GO:0003899//DNA-directed RNA polymerase activity;GO:0003677//DNA binding	GO:0006351//transcription, DNA-templated	gi|238486154|ref|XP_002374315.1|/1.3e-36/metallothionein-I gene transcription activator [Aspergillus flavus NRRL3357]|gi|317144439|ref|XP_003189600.1| DNA-directed RNA polymerases I, II, and III subunit RPABC4 [Aspergillus oryzae RIB40]|gi|220699194|gb|EED55533.1| metallothionein-I gene transcription activator [Aspergillus flavus NRRL3357]
XP_002377073.1	1605	106.593	30.9267	-1.78519	Down	0.815306	mevalonate kinase [Aspergillus flavus NRRL3357]	K00869|1|0.0|1095|afv:AFLA_112040|mevalonate kinase [EC:2.7.1.36] (A)	GO:0005737//cytoplasm	GO:0016773//phosphotransferase activity, alcohol group as acceptor;GO:0004496//mevalonate kinase activity;GO:0005524//ATP binding;GO:0016301//kinase activity;GO:0016740//transferase activity;GO:0000166//nucleotide binding	GO:0008152//metabolic process;GO:0016310//phosphorylation;GO:0008299//isoprenoid biosynthetic process	gi|169773659|ref|XP_001821298.1|/3.0e-314/mevalonate kinase [Aspergillus oryzae RIB40]|gi|238491672|ref|XP_002377073.1| mevalonate kinase [Aspergillus flavus NRRL3357]|gi|83769159|dbj|BAE59296.1| unnamed protein product [Aspergillus oryzae RIB40]|gi|220697486|gb|EED53827.1| mevalonate kinase [Aspergillus flavus NRRL3357]|gi|391869172|gb|EIT78374.1| mevalonate kinase MVK/ERG12 [Aspergillus oryzae …
XP_002384512.1	1752	203.123	76.5133	-1.40857	Down	0.805327	MFS peptide transporter Ptr2, putative [Aspergillus flavus NRRL3357]	K03305|1|0.0|1210|afv:AFLA_118050|proton-dependent oligopeptide transporter, POT family (A)	GO:0016021//integral component of membrane;GO:0016020//membrane	GO:0005215//transporter activity	GO:0006810//transport;GO:0006857//oligopeptide transport	gi|169785595|ref|XP_001827258.1|/0.0e+00/MFS peptide transporter Ptr2 [Aspergillus oryzae RIB40]|gi|238506621|ref|XP_002384512.1| MFS peptide transporter Ptr2, putative [Aspergillus flavus NRRL3357]|gi|83776006|dbj|BAE66125.1| unnamed protein product [Aspergillus oryzae RIB40]|gi|220689225|gb|EED45576.1| MFS peptide transporter Ptr2, putative [Aspergillus flavus NRRL3357]
XP_002378528.1	1842	0.0366667	51.5567	10.4575	Up	0.920094	MFS siderochrome iron transporter MirB [Aspergillus flavus NRRL3357]	-	GO:0016021//integral component of membrane	-	GO:0055085//transmembrane transport	gi|238494584|ref|XP_002378528.1|/0.0e+00/MFS siderochrome iron transporter MirB [Aspergillus flavus NRRL3357]|gi|220695178|gb|EED51521.1| MFS siderochrome iron transporter MirB [Aspergillus flavus NRRL3357]
XP_002379804.1	1692	0.246667	48.5733	7.62146	Up	0.907329	MFS siderophore iron transporter, putative [Aspergillus flavus NRRL3357]	-	-	-	-	gi|317146755|ref|XP_001821640.2|/0.0e+00/siderophore iron transporter mirB [Aspergillus oryzae RIB40]
XP_002385309.1	1788	1.47333	151.737	6.68634	Up	0.951756	MFS siderophore transporter, putative [Aspergillus flavus NRRL3357]	-	GO:0016021//integral component of membrane	-	GO:0055085//transmembrane transport	gi|169784600|ref|XP_001826761.1|/0.0e+00/siderophore iron transporter mirB [Aspergillus oryzae RIB40]|gi|238508218|ref|XP_002385309.1| MFS siderophore transporter, putative [Aspergillus flavus NRRL3357]|gi|83775508|dbj|BAE65628.1| unnamed protein product [Aspergillus oryzae RIB40]|gi|220688828|gb|EED45180.1| MFS siderophore transporter, putative [Aspergillus flavus NRRL3357]|gi|391864309|gb|EIT73…
XP_002375575.1	1548	136.283	45.9367	-1.56889	Down	0.807759	MFS sugar transporter, putative [Aspergillus flavus NRRL3357]	-	GO:0016021//integral component of membrane;GO:0016020//membrane	GO:0022891//substrate-specific transmembrane transporter activity;GO:0005215//transporter activity;GO:0022857//transmembrane transporter activity	GO:0006810//transport;GO:0055085//transmembrane transport;GO:0008643//carbohydrate transport	gi|238488675|ref|XP_002375575.1|/1.6e-297/MFS sugar transporter, putative [Aspergillus flavus NRRL3357]|gi|220697963|gb|EED54303.1| MFS sugar transporter, putative [Aspergillus flavus NRRL3357]|gi|391866716|gb|EIT75984.1| putative transporter [Aspergillus oryzae 3.042]|gi|635504286|gb|KDE76384.1| putative transporter [Aspergillus oryzae 100-8]
XP_002378351.1	1680	81.27	13.0133	-2.64273	Down	0.845273	MFS sugar transporter, putative [Aspergillus flavus NRRL3357]	-	GO:0016021//integral component of membrane;GO:0016020//membrane	GO:0022891//substrate-specific transmembrane transporter activity;GO:0005215//transporter activity;GO:0022857//transmembrane transporter activity	GO:0006810//transport;GO:0055085//transmembrane transport;GO:0008643//carbohydrate transport	gi|238494230|ref|XP_002378351.1|/0.0e+00/MFS sugar transporter, putative [Aspergillus flavus NRRL3357]|gi|220695001|gb|EED51344.1| MFS sugar transporter, putative [Aspergillus flavus NRRL3357]
XP_002379412.1	657	88.48	271.14	1.61561	Up	0.833083	mitochondrial 54S ribosomal protein YmL4 [Aspergillus flavus NRRL3357]	K17428|1|4e-162|450|afv:AFLA_133980|large subunit ribosomal protein L47, mitochondrial (A)	GO:0005840//ribosome;GO:0005761//mitochondrial ribosome	GO:0003735//structural constituent of ribosome	GO:0006412//translation	gi|238496353|ref|XP_002379412.1|/2.0e-130/mitochondrial 54S ribosomal protein YmL4 [Aspergillus flavus NRRL3357]|gi|317147232|ref|XP_001821972.2| mitochondrial 54S ribosomal protein YmL4 [Aspergillus oryzae RIB40]|gi|220694292|gb|EED50636.1| 50S ribosomal protein L4 [Aspergillus flavus NRRL3357]|gi|391868937|gb|EIT78146.1| hypothetical protein Ao3042_05669 [Aspergillus oryzae 3.042]|gi|635507509|…
XP_002379520.1	696	50.7667	141.913	1.48306	Up	0.800979	mitochondrial 54S ribosomal protein YmL47 [Aspergillus flavus NRRL3357]	-	GO:0005622//intracellular;GO:0005840//ribosome;GO:0030529//ribonucleoprotein complex	GO:0003735//structural constituent of ribosome;GO:0019843//rRNA binding	GO:0006412//translation	gi|169774821|ref|XP_001821878.1|/4.0e-133/mitochondrial 54S ribosomal protein YmL47 [Aspergillus oryzae RIB40]|gi|238496569|ref|XP_002379520.1| mitochondrial 54S ribosomal protein YmL47 [Aspergillus flavus NRRL3357]|gi|83769741|dbj|BAE59876.1| unnamed protein product [Aspergillus oryzae RIB40]|gi|220694400|gb|EED50744.1| mitochondrial large ribosomal subunit protein L16, putative [Aspergillus fla…
XP_002377269.1	891	172.003	427.973	1.31508	Up	0.812874	mitochondrial 54S ribosomal protein YmL9 [Aspergillus flavus NRRL3357]	K02906|1|0.0|607|afv:AFLA_114000|large subunit ribosomal protein L3 (A)	GO:0005622//intracellular;GO:0005840//ribosome;GO:0030529//ribonucleoprotein complex	GO:0003735//structural constituent of ribosome	GO:0006412//translation	gi|238492064|ref|XP_002377269.1|/6.3e-174/mitochondrial 54S ribosomal protein YmL9 [Aspergillus flavus NRRL3357]|gi|220697682|gb|EED54023.1| 50S ribosomal protein L3 [Aspergillus flavus NRRL3357]
XP_002378035.1	219	3692.67	14781	2.001	Up	0.88314	Mitochondrial ATP synthase epsilon chain domain-containing protein [Aspergillus flavus NRRL3357]	K02135|1|1e-45|144|afv:AFLA_045730|F-type H+-transporting ATPase subunit epsilon (A)	GO:0000275//mitochondrial proton-transporting ATP synthase complex, catalytic core F(1)	GO:0046961//proton-transporting ATPase activity, rotational mechanism;GO:0046933//proton-transporting ATP synthase activity, rotational mechanism	GO:0015986//ATP synthesis coupled proton transport	gi|238493597|ref|XP_002378035.1|/3.7e-34/Mitochondrial ATP synthase epsilon chain domain-containing protein [Aspergillus flavus NRRL3357]|gi|317157262|ref|XP_003190825.1| hypothetical protein AOR_1_1282054 [Aspergillus oryzae RIB40]|gi|220696529|gb|EED52871.1| Mitochondrial ATP synthase epsilon chain domain-containing protein [Aspergillus flavus NRRL3357]
XP_002372769.1	732	890.587	2298.87	1.36809	Up	0.833363	mitochondrial ATPase subunit ATP4, putative [Aspergillus flavus NRRL3357]	K02127|1|1e-177|491|afv:AFLA_078520|F-type H+-transporting ATPase subunit b (A)	GO:0000276//mitochondrial proton-transporting ATP synthase complex, coupling factor F(o)	GO:0015078//hydrogen ion transmembrane transporter activity	GO:0015986//ATP synthesis coupled proton transport	gi|238483061|ref|XP_002372769.1|/1.0e-129/mitochondrial ATPase subunit ATP4, putative [Aspergillus flavus NRRL3357]|gi|317139625|ref|XP_001817648.2| ATP synthase subunit 4 [Aspergillus oryzae RIB40]|gi|220700819|gb|EED57157.1| mitochondrial ATPase subunit ATP4, putative [Aspergillus flavus NRRL3357]|gi|391864841|gb|EIT74135.1| F1F0-ATP synthase, subunit b/ATP4 [Aspergillus oryzae 3.042]|gi|635504…
XP_002374168.1	633	112.097	322.61	1.52505	Up	0.829412	mitochondrial chaperone Frataxin, putative [Aspergillus flavus NRRL3357]	-	GO:0005739//mitochondrion	GO:0008199//ferric iron binding;GO:0004322//ferroxidase activity	GO:0016226//iron-sulfur cluster assembly;GO:0055114//oxidation-reduction process	gi|238485860|ref|XP_002374168.1|/9.5e-122/mitochondrial chaperone Frataxin, putative [Aspergillus flavus NRRL3357]|gi|317144629|ref|XP_001820250.2| Frataxin-like domain containing protein [Aspergillus oryzae RIB40]|gi|220699047|gb|EED55386.1| mitochondrial chaperone Frataxin, putative [Aspergillus flavus NRRL3357]|gi|391871713|gb|EIT80870.1| hypothetical protein Ao3042_02628 [Aspergillus oryzae 3…
XP_002382899.1	948	251.107	601.95	1.26134	Up	0.809616	mitochondrial DNA replication protein (Yhm2), putative [Aspergillus flavus NRRL3357]	-	GO:0016021//integral component of membrane;GO:0016020//membrane	-	GO:0006810//transport	gi|169776613|ref|XP_001822773.1|/2.6e-181/DNA replication protein YHM2 [Aspergillus oryzae RIB40]|gi|238503331|ref|XP_002382899.1| mitochondrial DNA replication protein (Yhm2), putative [Aspergillus flavus NRRL3357]|gi|83771508|dbj|BAE61640.1| unnamed protein product [Aspergillus oryzae RIB40]|gi|220691709|gb|EED48057.1| mitochondrial DNA replication protein (Yhm2), putative [Aspergillus flavus N…
XP_002374717.1	483	2944.26	8889.15	1.59414	Up	0.857094	mitochondrial F1F0 ATP synthase subunit Atp14, putative [Aspergillus flavus NRRL3357]	K02141|1|3e-112|319|afv:AFLA_032070|F-type H+-transporting ATPase subunit h (A)	-	-	-	gi|238486958|ref|XP_002374717.1|/1.4e-86/mitochondrial F1F0 ATP synthase subunit Atp14, putative [Aspergillus flavus NRRL3357]|gi|220699596|gb|EED55935.1| mitochondrial F1F0 ATP synthase subunit Atp14, putative [Aspergillus flavus NRRL3357]
XP_002382159.1	306	869.59	4210.88	2.27571	Up	0.892662	mitochondrial F1F0 ATP synthase subunit F (Atp17), putative [Aspergillus flavus NRRL3357]	K02139|1|6e-69|204|afv:AFLA_129660|F-type H+-transporting ATPase subunit f (A)	-	-	-	gi|238501850|ref|XP_002382159.1|/5.6e-54/mitochondrial F1F0 ATP synthase subunit F (Atp17), putative [Aspergillus flavus NRRL3357]|gi|317142885|ref|XP_003189455.1| ATP synthase subunit f [Aspergillus oryzae RIB40]|gi|220692396|gb|EED48743.1| mitochondrial F1F0 ATP synthase subunit F (Atp17), putative [Aspergillus flavus NRRL3357]
XP_002377821.1	327	103.95	376.81	1.85795	Up	0.856608	mitochondrial genome maintenance protein Mgr2, putative [Aspergillus flavus NRRL3357]	-	-	-	-	gi|169783382|ref|XP_001826153.1|/1.5e-58/hypothetical protein AOR_1_908054 [Aspergillus oryzae RIB40]|gi|238493169|ref|XP_002377821.1| mitochondrial genome maintenance protein Mgr2, putative [Aspergillus flavus NRRL3357]|gi|83774897|dbj|BAE65020.1| unnamed protein product [Aspergillus oryzae RIB40]|gi|220696315|gb|EED52657.1| mitochondrial genome maintenance protein Mgr2, putative [Aspergillus fl…
XP_002377924.1	2004	2440.79	1004.59	-1.28075	Down	0.823177	mitochondrial Hsp70 chaperone (Ssc70), putative [Aspergillus flavus NRRL3357]	K04043|1|0.0|1353|afv:AFLA_044620|molecular chaperone DnaK (A)	-	-	-	gi|684159907|ref|XP_009153831.1|/0.0e+00/1
XP_002382940.1	267	11.74	181.423	3.94986	Up	0.908567	mitochondrial intermembrane space translocase subunit Tim10, putative [Aspergillus flavus NRRL3357]	K17780|1|8e-59|178|afv:AFLA_048130|mitochondrial import inner membrane translocase subunit TIM8 (A)	GO:0005739//mitochondrion	GO:0046872//metal ion binding	GO:0015031//protein transport;GO:0006810//transport	gi|238503414|ref|XP_002382940.1|/4.6e-45/mitochondrial intermembrane space translocase subunit Tim10, putative [Aspergillus flavus NRRL3357]|gi|317138747|ref|XP_003189079.1| import inner membrane translocase subunit TIM8 [Aspergillus oryzae RIB40]|gi|220690411|gb|EED46760.1| mitochondrial intermembrane space translocase subunit Tim10, putative [Aspergillus flavus NRRL3357]
XP_002379516.1	339	154.69	535.803	1.79232	Up	0.85708	mitochondrial intermembrane space translocase subunit Tim13, putative [Aspergillus flavus NRRL3357]	K17781|1|5e-80|233|afv:AFLA_135030|mitochondrial import inner membrane translocase subunit TIM13 (A)	GO:0005739//mitochondrion	GO:0046872//metal ion binding	GO:0015031//protein transport;GO:0006810//transport	gi|238496561|ref|XP_002379516.1|/4.4e-58/mitochondrial intermembrane space translocase subunit Tim13, putative [Aspergillus flavus NRRL3357]|gi|317147099|ref|XP_003189887.1| import inner membrane translocase subunit tim13 [Aspergillus oryzae RIB40]|gi|220694396|gb|EED50740.1| mitochondrial intermembrane space translocase subunit Tim13, putative [Aspergillus flavus NRRL3357]
XP_002378994.1	990	223.047	84.5067	-1.40021	Down	0.807435	mitogen-activated protein kinase MAF1 [Aspergillus flavus NRRL3357]	-	-	GO:0016301//kinase activity	GO:0016310//phosphorylation;GO:0016480//negative regulation of transcription from RNA polymerase III promoter	gi|238495516|ref|XP_002378994.1|/2.2e-193/mitogen-activated protein kinase MAF1 [Aspergillus flavus NRRL3357]|gi|317149681|ref|XP_001823586.2| mitogen-activated protein kinase MAF1 [Aspergillus oryzae RIB40]|gi|220695644|gb|EED51987.1| mitogen-activated protein kinase MAF1 [Aspergillus flavus NRRL3357]
XP_002376258.1	1926	15874	5492.83	-1.53104	Down	0.852009	molecular chaperone Hsp70 [Aspergillus flavus NRRL3357]	K03283|1|0.0|1307|afv:AFLA_022380|heat shock 70kDa protein 1/8 (A)	-	GO:0005524//ATP binding;GO:0000166//nucleotide binding	-	gi|350635994|gb|EHA24355.1|/0.0e+00/hypothetical protein ASPNIDRAFT_181371 [Aspergillus niger ATCC 1015]
XP_002373231.1	2124	154.79	31.2467	-2.30854	Down	0.857021	molybdopterin cofactor biosynthetic protein [Aspergillus flavus NRRL3357]	K03639|1|0.0|1466|afv:AFLA_083160|cyclic pyranopterin phosphate synthase [EC:4.1.99.18] (A)	GO:0019008//molybdopterin synthase complex	GO:0003824//catalytic activity;GO:0051536//iron-sulfur cluster binding;GO:0051539//4 iron, 4 sulfur cluster binding;GO:0046872//metal ion binding	GO:0006777//Mo-molybdopterin cofactor biosynthetic process	gi|238483985|ref|XP_002373231.1|/0.0e+00/molybdopterin cofactor biosynthetic protein [Aspergillus flavus NRRL3357]|gi|220701281|gb|EED57619.1| molybdopterin cofactor biosynthetic protein [Aspergillus flavus NRRL3357]
XP_002384047.1	318	76.05	2.5	-4.92695	Down	0.899708	molybdopterin synthase small subunit CnxG [Aspergillus flavus NRRL3357]	-	GO:0005737//cytoplasm;GO:0005829//cytosol;GO:0019008//molybdopterin synthase complex	GO:0030366//molybdopterin synthase activity;GO:0000166//nucleotide binding	GO:0006777//Mo-molybdopterin cofactor biosynthetic process	gi|238505667|ref|XP_002384047.1|/6.4e-53/molybdopterin synthase small subunit CnxG [Aspergillus flavus NRRL3357]|gi|317151328|ref|XP_001824585.2| molybdopterin synthase sulfur carrier subunit [Aspergillus oryzae RIB40]|gi|220690161|gb|EED46511.1| molybdopterin synthase small subunit CnxG [Aspergillus flavus NRRL3357]
XP_002384642.1	1356	158.687	56.3667	-1.49327	Down	0.806138	monooxygenase, putative [Aspergillus flavus NRRL3357]	-	-	GO:0016491//oxidoreductase activity	GO:0008152//metabolic process;GO:0055114//oxidation-reduction process	gi|169785955|ref|XP_001827438.1|/7.3e-262/salicylate hydroxylase [Aspergillus oryzae RIB40]|gi|238506881|ref|XP_002384642.1| monooxygenase, putative [Aspergillus flavus NRRL3357]|gi|83776186|dbj|BAE66305.1| unnamed protein product [Aspergillus oryzae RIB40]|gi|220689355|gb|EED45706.1| monooxygenase, putative [Aspergillus flavus NRRL3357]|gi|391866348|gb|EIT75620.1| salicylate hydroxylase [Aspergi…
XP_002378975.1	747	20.9333	186.453	3.15494	Up	0.889759	monooxygenase, putative [Aspergillus flavus NRRL3357]	K00480|1|0.0|516|afv:AFLA_062310|salicylate hydroxylase [EC:1.14.13.1] (A)	-	GO:0004497//monooxygenase activity	GO:0055114//oxidation-reduction process	gi|238495478|ref|XP_002378975.1|/7.7e-147/monooxygenase, putative [Aspergillus flavus NRRL3357]|gi|83772306|dbj|BAE62436.1| unnamed protein product [Aspergillus oryzae RIB40]|gi|220695625|gb|EED51968.1| monooxygenase, putative [Aspergillus flavus NRRL3357]
XP_002378976.1	291	0.74	25.72	5.11922	Up	0.821689	monoxygenase, putative [Aspergillus flavus NRRL3357]	K00480|1|1e-67|201|afv:AFLA_062320|salicylate hydroxylase [EC:1.14.13.1] (A)	-	GO:0016491//oxidoreductase activity	GO:0008152//metabolic process;GO:0055114//oxidation-reduction process	gi|238495480|ref|XP_002378976.1|/9.3e-50/monoxygenase, putative [Aspergillus flavus NRRL3357]|gi|220695626|gb|EED51969.1| monoxygenase, putative [Aspergillus flavus NRRL3357]
XP_002385498.1	2880	163.45	55.8033	-1.55043	Down	0.812889	mucin family signaling protein Msb2, putative [Aspergillus flavus NRRL3357]	-	-	-	-	gi|317157801|ref|XP_001826601.2|/0.0e+00/mucin family signaling protein Msb2 [Aspergillus oryzae RIB40]
XP_002381145.1	1818	727.993	211.523	-1.78311	Down	0.8596	MYND domain protein (SamB), putative [Aspergillus flavus NRRL3357]	-	GO:0005737//cytoplasm	GO:0046872//metal ion binding	GO:0030435//sporulation resulting in formation of a cellular spore	gi|169779197|ref|XP_001824063.1|/0.0e+00/MYND-type zinc finger protein samB [Aspergillus oryzae RIB40]|gi|238499821|ref|XP_002381145.1| MYND domain protein (SamB), putative [Aspergillus flavus NRRL3357]|gi|121799802|sp|Q2U685.1|MUB1_ASPOR RecName: Full=MYND-type zinc finger protein samB; AltName: Full=Suppressor of anucleate metulae protein B [Aspergillus oryzae RIB40]|gi|294956656|sp|B8NKS1.1|MU…
XP_002382499.1	1191	211.377	587.61	1.47504	Up	0.833952	N,N-dimethylglycine oxidase [Aspergillus flavus NRRL3357]	K00301|4|0.0|533|afm:AFUA_2G16610|sarcosine oxidase [EC:1.5.3.1] (A)	-	GO:0016491//oxidoreductase activity	GO:0055114//oxidation-reduction process	gi|238502531|ref|XP_002382499.1|/2.6e-232/N,N-dimethylglycine oxidase [Aspergillus flavus NRRL3357]|gi|220691309|gb|EED47657.1| N,N-dimethylglycine oxidase [Aspergillus flavus NRRL3357]
XP_002372302.1	3297	228.113	55.6067	-2.03642	Down	0.856844	Na/K ATPase alpha 1 subunit, putative [Aspergillus flavus NRRL3357]	K01539|1|0.0|2261|afv:AFLA_073840|sodium/potassium-transporting ATPase subunit alpha [EC:3.6.3.9] (A)	GO:0016021//integral component of membrane;GO:0016020//membrane	GO:0019829//cation-transporting ATPase activity;GO:0005524//ATP binding;GO:0000166//nucleotide binding;GO:0016787//hydrolase activity;GO:0046872//metal ion binding	GO:0008152//metabolic process;GO:0006812//cation transport	gi|238482127|ref|XP_002372302.1|/0.0e+00/Na/K ATPase alpha 1 subunit, putative [Aspergillus flavus NRRL3357]|gi|317139072|ref|XP_001817253.2| Na/K ATPase alpha 1 subunit [Aspergillus oryzae RIB40]|gi|220700352|gb|EED56690.1| Na/K ATPase alpha 1 subunit, putative [Aspergillus flavus NRRL3357]
XP_002382487.1	1191	29.3867	1.23333	-4.57453	Down	0.823163	NAD binding Rossmann fold oxidoreductase, putative [Aspergillus flavus NRRL3357]	K00540|4|0.0|597|afm:AFUA_8G04870|[EC:1.-.-.-] (A)	-	GO:0016491//oxidoreductase activity	GO:0055114//oxidation-reduction process	gi|238502507|ref|XP_002382487.1|/6.0e-238/NAD binding Rossmann fold oxidoreductase, putative [Aspergillus flavus NRRL3357]|gi|220691297|gb|EED47645.1| NAD binding Rossmann fold oxidoreductase, putative [Aspergillus flavus NRRL3357]
XP_002374092.1	864	289.223	842.673	1.54279	Up	0.842929	NAD dependent epimerase/dehydratase, putative [Aspergillus flavus NRRL3357]	-	-	-	-	gi|169771705|ref|XP_001820322.1|/6.5e-161/NAD dependent epimerase/dehydratase [Aspergillus oryzae RIB40]|gi|238485708|ref|XP_002374092.1| NAD dependent epimerase/dehydratase, putative [Aspergillus flavus NRRL3357]|gi|83768181|dbj|BAE58320.1| unnamed protein product [Aspergillus oryzae RIB40]|gi|220698971|gb|EED55310.1| NAD dependent epimerase/dehydratase, putative [Aspergillus flavus NRRL3357]
XP_002378250.1	1098	1003.52	107.347	-3.22472	Down	0.915288	NAD-dependent formate dehydrogenase AciA/Fdh [Aspergillus flavus NRRL3357]	K00122|1|0.0|754|afv:AFLA_055060|formate dehydrogenase [EC:1.2.1.2] (A)	-	GO:0016491//oxidoreductase activity;GO:0016616//oxidoreductase activity, acting on the CH-OH group of donors, NAD or NADP as acceptor;GO:0048037//cofactor binding;GO:0051287//NAD binding	GO:0008152//metabolic process;GO:0055114//oxidation-reduction process	gi|238494028|ref|XP_002378250.1|/3.9e-216/NAD-dependent formate dehydrogenase AciA/Fdh [Aspergillus flavus NRRL3357]|gi|317148823|ref|XP_003190245.1| formate dehydrogenase [Aspergillus oryzae RIB40]|gi|220694900|gb|EED51243.1| NAD-dependent formate dehydrogenase AciA/Fdh [Aspergillus flavus NRRL3357]|gi|391874277|gb|EIT83187.1| glyoxylate/hydroxypyruvate reductase [Aspergillus oryzae 3.042]|gi|63…
XP_002384050.1	1854	571.907	15.4667	-5.20855	Down	0.95236	NADH-cytochrome B5 reductase, putative [Aspergillus flavus NRRL3357]	K00387|1|0.0|1279|afv:AFLA_101780|sulfite oxidase [EC:1.8.3.1] (A)	-	GO:0009055//electron carrier activity;GO:0030151//molybdenum ion binding;GO:0016491//oxidoreductase activity;GO:0046872//metal ion binding	GO:0055114//oxidation-reduction process	gi|238505675|ref|XP_002384050.1|/0.0e+00/NADH-cytochrome B5 reductase, putative [Aspergillus flavus NRRL3357]|gi|317151324|ref|XP_001824582.2| NADH-cytochrome B5 reductase [Aspergillus oryzae RIB40]|gi|220690164|gb|EED46514.1| NADH-cytochrome B5 reductase, putative [Aspergillus flavus NRRL3357]
XP_002385421.1	234	130.487	354.78	1.44302	Up	0.822485	NADH-ubiquinone oxidoreductase 178 kDa subunit, putative [Aspergillus flavus NRRL3357]	-	-	-	-	gi|317157933|ref|XP_003190906.1|/4.9e-38/NADH-ubiquinone oxidoreductase subunit [Aspergillus oryzae RIB40]
XP_002382158.1	660	401.123	1183.78	1.56128	Up	0.847248	NADH-ubiquinone oxidoreductase 18 kDa subunit, putative [Aspergillus flavus NRRL3357]	K03937|1|5e-166|459|afv:AFLA_129650|NADH dehydrogenase (ubiquinone) Fe-S protein 4 (A)	-	GO:0016651//oxidoreductase activity, acting on NAD(P)H	GO:0022900//electron transport chain	gi|169769380|ref|XP_001819160.1|/4.5e-130/NADH-ubiquinone oxidoreductase subunit [Aspergillus oryzae RIB40]|gi|238501848|ref|XP_002382158.1| NADH-ubiquinone oxidoreductase 18 kDa subunit, putative [Aspergillus flavus NRRL3357]|gi|83767018|dbj|BAE57158.1| unnamed protein product [Aspergillus oryzae RIB40]|gi|220692395|gb|EED48742.1| NADH-ubiquinone oxidoreductase 18 kDa subunit, putative [Aspergil…
XP_002374929.1	1146	286.27	703.497	1.29717	Up	0.816795	NADH-ubiquinone oxidoreductase 39 kDa subunit, putative [Aspergillus flavus NRRL3357]	K03953|1|0.0|793|afv:AFLA_034190|NADH dehydrogenase (ubiquinone) 1 alpha subcomplex subunit 9 (A)	-	-	-	gi|238487382|ref|XP_002374929.1|/1.6e-225/NADH-ubiquinone oxidoreductase 39 kDa subunit, putative [Aspergillus flavus NRRL3357]|gi|317143619|ref|XP_001819584.2| NADH-ubiquinone oxidoreductase subunit [Aspergillus oryzae RIB40]|gi|220699808|gb|EED56147.1| NADH-ubiquinone oxidoreductase 39 kDa subunit, putative [Aspergillus flavus NRRL3357]
XP_002378507.1	255	260.053	804.507	1.6293	Up	0.849179	NADH-ubiquinone oxidoreductase B12 subunit, putative [Aspergillus flavus NRRL3357]	K03959|1|1e-57|175|afv:AFLA_057630|NADH dehydrogenase (ubiquinone) 1 beta subcomplex subunit 3 (A)	GO:0005747//mitochondrial respiratory chain complex I;GO:0005739//mitochondrion	-	GO:0022900//electron transport chain	gi|238494542|ref|XP_002378507.1|/3.5e-47/NADH-ubiquinone oxidoreductase B12 subunit, putative [Aspergillus flavus NRRL3357]|gi|317149145|ref|XP_003190276.1| NADH-ubiquinone oxidoreductase B12 subunit [Aspergillus oryzae RIB40]|gi|220695157|gb|EED51500.1| NADH-ubiquinone oxidoreductase B12 subunit, putative [Aspergillus flavus NRRL3357]
XP_002378284.1	372	250.697	692.773	1.46644	Up	0.834689	NADH-ubiquinone oxidoreductase B14 subunit, putative [Aspergillus flavus NRRL3357]	K03950|1|2e-89|258|afv:AFLA_055400|NADH dehydrogenase (ubiquinone) 1 alpha subcomplex subunit 6 (A)	-	-	-	gi|238494096|ref|XP_002378284.1|/4.1e-67/NADH-ubiquinone oxidoreductase B14 subunit, putative [Aspergillus flavus NRRL3357]|gi|317148863|ref|XP_003190248.1| NADH-ubiquinone oxidoreductase subunit [Aspergillus oryzae RIB40]|gi|220694934|gb|EED51277.1| NADH-ubiquinone oxidoreductase B14 subunit, putative [Aspergillus flavus NRRL3357]
XP_002376034.1	279	451.513	2369.44	2.39171	Up	0.896377	NADH-ubiquinone oxidoreductase B18 subunit, putative [Aspergillus flavus NRRL3357]	K03963|1|4e-65|194|afv:AFLA_020140|NADH dehydrogenase (ubiquinone) 1 beta subcomplex subunit 7 (A)	GO:0005739//mitochondrion	GO:0008137//NADH dehydrogenase (ubiquinone) activity;GO:0003954//NADH dehydrogenase activity	GO:0055114//oxidation-reduction process	gi|238489593|ref|XP_002376034.1|/1.1e-48/NADH-ubiquinone oxidoreductase B18 subunit, putative [Aspergillus flavus NRRL3357]|gi|317137435|ref|XP_003190060.1| NADH dehydrogenase [ubiquinone] 1 beta subcomplex subunit 7 [Aspergillus oryzae RIB40]|gi|220698422|gb|EED54762.1| NADH-ubiquinone oxidoreductase B18 subunit, putative [Aspergillus flavus NRRL3357]
XP_002378394.1	414	88.18	275.513	1.6436	Up	0.834984	NADH-ubiquinone oxidoreductase subunit B17.2, putative [Aspergillus flavus NRRL3357]	K00329|4|2e-82|241|afm:AFUA_5G06540|NADH dehydrogenase [EC:1.6.5.3] K00356 NADH dehydrogenase [EC:1.6.99.3] (A)	GO:0016020//membrane	GO:0008137//NADH dehydrogenase (ubiquinone) activity;GO:0009055//electron carrier activity	GO:0055114//oxidation-reduction process	gi|238494316|ref|XP_002378394.1|/1.7e-78/NADH-ubiquinone oxidoreductase subunit B17.2, putative [Aspergillus flavus NRRL3357]|gi|317149008|ref|XP_003190268.1| NADH-ubiquinone oxidoreductase subunit B17.2 [Aspergillus oryzae RIB40]|gi|220695044|gb|EED51387.1| NADH-ubiquinone oxidoreductase subunit B17.2, putative [Aspergillus flavus NRRL3357]
XP_002378136.1	1977	1601.59	379.327	-2.07799	Down	0.882094	NADP-dependent malic enzyme MaeA [Aspergillus flavus NRRL3357]	K00029|1|0.0|1366|afv:AFLA_046740|malate dehydrogenase (oxaloacetate-decarboxylating)(NADP+) [EC:1.1.1.40] (A)	-	-	-	gi|317157399|ref|XP_001826448.2|/0.0e+00/NADP-dependent malic enzyme MaeA [Aspergillus oryzae RIB40]
XP_002380980.1	684	938.64	3325.18	1.82479	Up	0.871024	nascent polypeptide-associated complex (NAC) subunit, putative [Aspergillus flavus NRRL3357]	K01527|1|1e-170|472|afv:AFLA_091600|nascent polypeptide-associated complex subunit beta (A)	-	-	-	gi|238499491|ref|XP_002380980.1|/5.1e-129/nascent polypeptide-associated complex (NAC) subunit, putative [Aspergillus flavus NRRL3357]|gi|220692733|gb|EED49079.1| nascent polypeptide-associated complex (NAC) subunit, putative [Aspergillus flavus NRRL3357]
XP_002378370.1	609	971.203	2286.25	1.23514	Up	0.817016	nascent polypeptide-associated complex (NAC) subunit, putative [Aspergillus flavus NRRL3357]	K03626|1|6e-145|405|afv:AFLA_056260|nascent polypeptide-associated complex subunit alpha (A)	GO:0005737//cytoplasm;GO:0005634//nucleus	-	GO:0015031//protein transport;GO:0006810//transport	gi|169777155|ref|XP_001823043.1|/8.6e-110/nascent polypeptide-associated complex subunit alpha [Aspergillus oryzae RIB40]|gi|238494268|ref|XP_002378370.1| nascent polypeptide-associated complex (NAC) subunit, putative [Aspergillus flavus NRRL3357]|gi|121800625|sp|Q2U955.1|NACA_ASPOR RecName: Full=Nascent polypeptide-associated complex subunit alpha; Short=NAC-alpha; AltName: Full=Alpha-NAC [Asper…
XP_002380444.1	1494	125.4	13.5267	-3.21266	Down	0.880605	neutral amino acid permease, putative [Aspergillus flavus NRRL3357]	-	GO:0016021//integral component of membrane;GO:0016020//membrane	-	-	gi|169781622|ref|XP_001825274.1|/8.2e-295/amino acid transporter [Aspergillus oryzae RIB40]|gi|238498418|ref|XP_002380444.1| neutral amino acid permease, putative [Aspergillus flavus NRRL3357]|gi|83774016|dbj|BAE64141.1| unnamed protein product [Aspergillus oryzae RIB40]|gi|220693718|gb|EED50063.1| neutral amino acid permease, putative [Aspergillus flavus NRRL3357]|gi|391865415|gb|EIT74699.1| ami…
XP_002378081.1	1320	88.3933	16.98	-2.3801	Down	0.839274	nickel transport protein, putative [Aspergillus flavus NRRL3357]	K07241|1|0.0|888|afv:AFLA_046190|high-affinity nickel-transport protein (A)	GO:0016021//integral component of membrane	GO:0015087//cobalt ion transmembrane transporter activity;GO:0015099//nickel cation transmembrane transporter activity;GO:0046872//metal ion binding	GO:0035444//nickel cation transmembrane transport;GO:0055085//transmembrane transport;GO:0006824//cobalt ion transport;GO:0015675//nickel cation transport	gi|238493689|ref|XP_002378081.1|/3.5e-253/nickel transport protein, putative [Aspergillus flavus NRRL3357]|gi|220696575|gb|EED52917.1| nickel transport protein, putative [Aspergillus flavus NRRL3357]
XP_002375901.1	2607	114.613	15.8867	-2.85089	Down	0.867973	nitrate reductase NiaD [Aspergillus flavus NRRL3357]	K10534|1|0.0|1800|afv:AFLA_018810|nitrate reductase (NAD(P)H) [EC:1.7.1.1 1.7.1.2 1.7.1.3] (A)	-	GO:0005506//iron ion binding;GO:0050660//flavin adenine dinucleotide binding;GO:0009055//electron carrier activity;GO:0030151//molybdenum ion binding;GO:0016491//oxidoreductase activity;GO:0046857;GO:0020037//heme binding;GO:0043546//molybdopterin cofactor binding;GO:0046872//metal ion binding	GO:0055114//oxidation-reduction process;GO:0042128//nitrate assimilation	gi|350629766|gb|EHA18139.1|/0.0e+00/hypothetical protein ASPNIDRAFT_208048 [Aspergillus niger ATCC 1015]
XP_002374859.1	1056	45.48	180.847	1.99146	Up	0.846762	nitrilase [Aspergillus flavus NRRL3357]	K01501|1|0.0|724|afv:AFLA_033490|nitrilase [EC:3.5.5.1] (A)	-	GO:0016810//hydrolase activity, acting on carbon-nitrogen (but not peptide) bonds	GO:0006807//nitrogen compound metabolic process	gi|238487242|ref|XP_002374859.1|/5.4e-207/nitrilase [Aspergillus flavus NRRL3357]|gi|220699738|gb|EED56077.1| nitrilase [Aspergillus flavus NRRL3357]
XP_002375900.1	2658	535.57	75.85	-2.81985	Down	0.90074	nitrite reductase NiiA [Aspergillus flavus NRRL3357]	K17877|1|0.0|1838|afv:AFLA_018800|nitrite reductase (NAD(P)H) [EC:1.7.1.4] (A)	-	GO:0051537//2 iron, 2 sulfur cluster binding;GO:0008942//nitrite reductase [NAD(P)H] activity;GO:0050660//flavin adenine dinucleotide binding;GO:0051536//iron-sulfur cluster binding;GO:0016491//oxidoreductase activity;GO:0020037//heme binding	GO:0055114//oxidation-reduction process;GO:0042128//nitrate assimilation	gi|358371912|dbj|GAA88518.1|/0.0e+00/nitrite reductase NiiA [Aspergillus kawachii IFO 4308]
XP_002384733.1	660	140.03	456.573	1.70511	Up	0.849444	nitroreductase family protein, putative [Aspergillus flavus NRRL3357]	K07078|1|3e-161|447|afv:AFLA_120260|(A)	-	GO:0016491//oxidoreductase activity	GO:0055114//oxidation-reduction process	gi|169786119|ref|XP_001827520.1|/1.9e-122/nitroreductase family protein [Aspergillus oryzae RIB40]|gi|238507063|ref|XP_002384733.1| nitroreductase family protein, putative [Aspergillus flavus NRRL3357]|gi|83776268|dbj|BAE66387.1| unnamed protein product [Aspergillus oryzae RIB40]|gi|220689446|gb|EED45797.1| nitroreductase family protein, putative [Aspergillus flavus NRRL3357]|gi|391866271|gb|EIT7…
XP_002378990.1	522	1874.42	300.893	-2.63912	Down	0.90413	non-classical export protein Nce102, putative [Aspergillus flavus NRRL3357]	-	GO:0016020//membrane	-	-	gi|238495508|ref|XP_002378990.1|/8.8e-95/non-classical export protein Nce102, putative [Aspergillus flavus NRRL3357]|gi|317149675|ref|XP_001823582.2| non-classical export protein Nce2 [Aspergillus oryzae RIB40]|gi|220695640|gb|EED51983.1| non-classical export protein Nce102, putative [Aspergillus flavus NRRL3357]|gi|391872257|gb|EIT81391.1| non-classical export protein [Aspergillus oryzae 3.042]|…
XP_002385307.1	6303	0.13	41.4533	8.31683	Up	0.900091	nonribosomal siderophore peptide synthase Sid2 [Aspergillus flavus NRRL3357]	-	-	GO:0003824//catalytic activity	GO:0008152//metabolic process;GO:0019748//secondary metabolic process	gi|350632793|gb|EHA21160.1|/0.0e+00/non-ribosomal peptide synthetase [Aspergillus niger ATCC 1015]
XP_002376391.1	3168	90.8633	23.7033	-1.93861	Down	0.817311	NRPS-like enzyme, putative [Aspergillus flavus NRRL3357]	-	-	GO:0003824//catalytic activity	GO:0008152//metabolic process	gi|238490308|ref|XP_002376391.1|/0.0e+00/NRPS-like enzyme, putative [Aspergillus flavus NRRL3357]|gi|220696804|gb|EED53145.1| NRPS-like enzyme, putative [Aspergillus flavus NRRL3357]
XP_002380319.1	1434	73.23	18.4167	-1.99142	Down	0.807833	nuclear and cytoplasmic polyadenylated RNA-binding protein pub1 [Aspergillus flavus NRRL3357]	K13201|1|0.0|984|afv:AFLA_067600|nucleolysin TIA-1/TIAR (A)	GO:0010494//cytoplasmic stress granule	GO:0000166//nucleotide binding;GO:0003676//nucleic acid binding	-	gi|169768824|ref|XP_001818882.1|/3.7e-297/nuclear and cytoplasmic polyadenylated RNA-binding protein pub1 [Aspergillus oryzae RIB40]|gi|238498168|ref|XP_002380319.1| nuclear and cytoplasmic polyadenylated RNA-binding protein pub1 [Aspergillus flavus NRRL3357]|gi|83766740|dbj|BAE56880.1| unnamed protein product [Aspergillus oryzae RIB40]|gi|220693593|gb|EED49938.1| nuclear and cytoplasmic polyaden…
XP_002380467.1	1818	357.96	132.61	-1.43261	Down	0.821762	nuclear localization protein, putative [Aspergillus flavus NRRL3357]	-	-	-	-	gi|317155687|ref|XP_001825295.2|/0.0e+00/nuclear localization protein [Aspergillus oryzae RIB40]
XP_002374735.1	378	137.54	545.983	1.98901	Up	0.868208	nuclear transport factor NTF-2, putative [Aspergillus flavus NRRL3357]	-	GO:0005622//intracellular	-	GO:0006810//transport	gi|238486994|ref|XP_002374735.1|/4.7e-66/nuclear transport factor NTF-2, putative [Aspergillus flavus NRRL3357]|gi|317143867|ref|XP_003189544.1| nuclear transport factor 2 [Aspergillus oryzae RIB40]|gi|220699614|gb|EED55953.1| nuclear transport factor NTF-2, putative [Aspergillus flavus NRRL3357]
XP_002382830.1	462	2723.09	10292.2	1.91823	Up	0.878379	nucleoside diphosphate kinase [Aspergillus flavus NRRL3357]	K00940|1|1e-112|319|afv:AFLA_006300|nucleoside-diphosphate kinase [EC:2.7.4.6] (A)	-	GO:0005524//ATP binding;GO:0004550//nucleoside diphosphate kinase activity;GO:0016301//kinase activity;GO:0016740//transferase activity;GO:0000166//nucleotide binding	GO:0006165//nucleoside diphosphate phosphorylation;GO:0006228//UTP biosynthetic process;GO:0016310//phosphorylation;GO:0006183//GTP biosynthetic process;GO:0006241//CTP biosynthetic process	gi|169776487|ref|XP_001822710.1|/1.2e-85/nucleoside diphosphate kinase [Aspergillus oryzae RIB40]|gi|238503193|ref|XP_002382830.1| nucleoside diphosphate kinase [Aspergillus flavus NRRL3357]|gi|83771445|dbj|BAE61577.1| unnamed protein product [Aspergillus oryzae RIB40]|gi|220691640|gb|EED47988.1| nucleoside diphosphate kinase [Aspergillus flavus NRRL3357]|gi|391870667|gb|EIT79844.1| nucleoside di…
XP_002382330.1	579	109.013	16.6633	-2.70976	Down	0.86075	oligopeptide transporter, putative [Aspergillus flavus NRRL3357]	K03305|1|2e-139|390|afv:AFLA_001290|proton-dependent oligopeptide transporter, POT family (A)	GO:0016020//membrane	GO:0005215//transporter activity	GO:0006810//transport	gi|238502193|ref|XP_002382330.1|/1.1e-107/oligopeptide transporter, putative [Aspergillus flavus NRRL3357]|gi|220691140|gb|EED47488.1| oligopeptide transporter, putative [Aspergillus flavus NRRL3357]
XP_002372743.1	849	150.303	389.837	1.37499	Up	0.816795	OPA3 domain protein [Aspergillus flavus NRRL3357]	K10356|4|2e-107|344|ang:ANI_1_616134|myosin I (A)	-	-	-	gi|238483009|ref|XP_002372743.1|/9.4e-156/OPA3 domain protein [Aspergillus flavus NRRL3357]|gi|317139584|ref|XP_001817621.2| OPA3 domain protein [Aspergillus oryzae RIB40]|gi|220700793|gb|EED57131.1| OPA3 domain protein [Aspergillus flavus NRRL3357]
XP_002384504.1	939	1539.69	395.893	-1.95946	Down	0.875534	opsin, putative [Aspergillus flavus NRRL3357]	-	GO:0016020//membrane	GO:0005216//ion channel activity	GO:0034220//ion transmembrane transport;GO:0006811//ion transport	gi|169785581|ref|XP_001827251.1|/5.8e-181/opsin-1 [Aspergillus oryzae RIB40]|gi|238506605|ref|XP_002384504.1| opsin, putative [Aspergillus flavus NRRL3357]|gi|83775999|dbj|BAE66118.1| unnamed protein product [Aspergillus oryzae RIB40]|gi|220689217|gb|EED45568.1| opsin, putative [Aspergillus flavus NRRL3357]|gi|391866104|gb|EIT75376.1| opsin-1 [Aspergillus oryzae 3.042]|gi|635509935|gb|KDE81881.1|…
XP_002377049.1	1350	334.28	47.2833	-2.82165	Down	0.89508	ornithine decarboxylase [Aspergillus flavus NRRL3357]	K01581|1|0.0|936|afv:AFLA_111800|ornithine decarboxylase [EC:4.1.1.17] (A)	-	GO:0003824//catalytic activity	GO:0006596//polyamine biosynthetic process	gi|169773617|ref|XP_001821277.1|/3.8e-267/ornithine decarboxylase [Aspergillus oryzae RIB40]|gi|238491624|ref|XP_002377049.1| ornithine decarboxylase [Aspergillus flavus NRRL3357]|gi|83769138|dbj|BAE59275.1| unnamed protein product [Aspergillus oryzae RIB40]|gi|220697462|gb|EED53803.1| ornithine decarboxylase [Aspergillus flavus NRRL3357]|gi|391869265|gb|EIT78467.1| ornithine decarboxylase [Asper…
XP_002381146.1	1128	44.5467	152.467	1.7751	Up	0.829324	oxidoreductase, 2OG-Fe(II) oxygenase family, putative [Aspergillus flavus NRRL3357]	-	-	GO:0016706//oxidoreductase activity, acting on paired donors, with incorporation or reduction of molecular oxygen, 2-oxoglutarate as one donor, and incorporation of one atom each of oxygen into both donors;GO:0016491//oxidoreductase activity	GO:0055114//oxidation-reduction process	gi|238499823|ref|XP_002381146.1|/9.4e-226/oxidoreductase, 2OG-Fe(II) oxygenase family, putative [Aspergillus flavus NRRL3357]|gi|220692899|gb|EED49245.1| oxidoreductase, 2OG-Fe(II) oxygenase family, putative [Aspergillus flavus NRRL3357]
XP_002379253.1	945	92.8567	242.973	1.38772	Up	0.808555	oxidoreductase, short chain dehydrogenase/reductase family [Aspergillus flavus NRRL3357]	K16066|1|0.0|638|afv:AFLA_132390|malonic semialdehyde reductase [EC:1.1.1.-] (A)	-	GO:0016491//oxidoreductase activity	GO:0008152//metabolic process;GO:0055114//oxidation-reduction process	gi|238496035|ref|XP_002379253.1|/5.6e-175/oxidoreductase, short chain dehydrogenase/reductase family [Aspergillus flavus NRRL3357]|gi|220694133|gb|EED50477.1| oxidoreductase, short chain dehydrogenase/reductase family [Aspergillus flavus NRRL3357]
XP_002385610.1	672	87.6733	22.22	-1.98028	Down	0.81734	oxidoreductase, short-chain dehydrogenase/reductase family [Aspergillus flavus NRRL3357]	K00540|4|6e-146|412|afm:AFUA_4G05870|[EC:1.-.-.-] (A)	-	GO:0016491//oxidoreductase activity	GO:0008152//metabolic process;GO:0055114//oxidation-reduction process	gi|238508858|ref|XP_002385610.1|/3.4e-130/oxidoreductase, short-chain dehydrogenase/reductase family [Aspergillus flavus NRRL3357]|gi|220688357|gb|EED44711.1| oxidoreductase, short-chain dehydrogenase/reductase family [Aspergillus flavus NRRL3357]
XP_002381029.1	894	141.28	8.12667	-4.11975	Down	0.90556	oxidoreductase, short-chain dehydrogenase/reductase family [Aspergillus flavus NRRL3357]	-	-	GO:0016491//oxidoreductase activity	GO:0008152//metabolic process;GO:0055114//oxidation-reduction process	gi|238499589|ref|XP_002381029.1|/2.7e-168/oxidoreductase, short-chain dehydrogenase/reductase family [Aspergillus flavus NRRL3357]|gi|317150352|ref|XP_001823964.2| oxidoreductase, short-chain dehydrogenase/reductase family [Aspergillus oryzae RIB40]|gi|220692782|gb|EED49128.1| oxidoreductase, short-chain dehydrogenase/reductase family [Aspergillus flavus NRRL3357]|gi|391869369|gb|EIT78568.1| dehy…
XP_002375996.1	984	154.59	384.437	1.3143	Up	0.809616	palmitoyl-protein thioesterase precursor [Aspergillus flavus NRRL3357]	K01074|1|0.0|676|afv:AFLA_019760|palmitoyl-protein thioesterase [EC:3.1.2.22] (A)	-	GO:0008474//palmitoyl-(protein) hydrolase activity	GO:0006464//cellular protein modification process	gi|238489517|ref|XP_002375996.1|/2.2e-193/palmitoyl-protein thioesterase precursor [Aspergillus flavus NRRL3357]|gi|220698384|gb|EED54724.1| palmitoyl-protein thioesterase precursor [Aspergillus flavus NRRL3357]|gi|391869756|gb|EIT78951.1| palmitoyl protein thioesterase [Aspergillus oryzae 3.042]|gi|635512973|gb|KDE84822.1| palmitoyl protein [Aspergillus oryzae 100-8]
XP_002379228.1	1038	75.4667	221.763	1.55511	Up	0.822661	pantoate--beta-alanine ligase [Aspergillus flavus NRRL3357]	K01918|1|0.0|709|afv:AFLA_132140|pantoate--beta-alanine ligase [EC:6.3.2.1] (A)	-	GO:0004592//pantoate-beta-alanine ligase activity;GO:0016874//ligase activity	GO:0015940//pantothenate biosynthetic process	gi|238495985|ref|XP_002379228.1|/1.1e-196/pantoate--beta-alanine ligase [Aspergillus flavus NRRL3357]|gi|317147462|ref|XP_001822152.2| pantoate--beta-alanine ligase [Aspergillus oryzae RIB40]|gi|220694108|gb|EED50452.1| pantoate--beta-alanine ligase [Aspergillus flavus NRRL3357]
XP_002381914.1	576	3219.58	1265.76	-1.34687	Down	0.832493	pathogenesis associated protein Cap20, putative [Aspergillus flavus NRRL3357]	-	-	-	-	gi|169768928|ref|XP_001818934.1|/7.4e-107/pathogenesis associated protein Cap20 [Aspergillus oryzae RIB40]|gi|238501360|ref|XP_002381914.1| pathogenesis associated protein Cap20, putative [Aspergillus flavus NRRL3357]|gi|83766792|dbj|BAE56932.1| unnamed protein product [Aspergillus oryzae RIB40]|gi|220692151|gb|EED48498.1| pathogenesis associated protein Cap20, putative [Aspergillus flavus NRRL33…
XP_002373674.1	1374	85.2533	20.44	-2.06036	Down	0.821423	peptidase (PNG1), putative [Aspergillus flavus NRRL3357]	K01456|1|0.0|947|afv:AFLA_087610|peptide-N4-(N-acetyl-beta-glucosaminyl)asparagine amidase [EC:3.5.1.52] (A)	GO:0005634//nucleus	GO:0003684//damaged DNA binding	GO:0006289//nucleotide-excision repair	gi|238484871|ref|XP_002373674.1|/9.6e-281/peptidase (PNG1), putative [Aspergillus flavus NRRL3357]|gi|220701724|gb|EED58062.1| peptidase (PNG1), putative [Aspergillus flavus NRRL3357]
XP_002381019.1	648	2507	8266.13	1.72125	Up	0.865983	peptidyl-prolyl cis-trans isomerase [Aspergillus flavus NRRL3357]	K01802|1|4e-160|444|afv:AFLA_091990|peptidylprolyl isomerase [EC:5.2.1.8] (A)	-	GO:0016853//isomerase activity;GO:0003755//peptidyl-prolyl cis-trans isomerase activity	GO:0000413//protein peptidyl-prolyl isomerization;GO:0006457//protein folding	gi|238499569|ref|XP_002381019.1|/3.3e-124/peptidyl-prolyl cis-trans isomerase [Aspergillus flavus NRRL3357]|gi|220692772|gb|EED49118.1| peptidyl-prolyl cis-trans isomerase [Aspergillus flavus NRRL3357]
XP_002381276.1	498	201.183	503.13	1.32242	Up	0.815365	peptidyl-prolyl cis-trans isomerase/cyclophilin, putative [Aspergillus flavus NRRL3357]	K01802|1|1e-118|335|afv:AFLA_094560|peptidylprolyl isomerase [EC:5.2.1.8] (A)	-	GO:0016853//isomerase activity;GO:0003755//peptidyl-prolyl cis-trans isomerase activity	GO:0000413//protein peptidyl-prolyl isomerization;GO:0006457//protein folding	gi|169779443|ref|XP_001824186.1|/1.3e-93/peptidyl-prolyl cis-trans isomerase [Aspergillus oryzae RIB40]|gi|238500083|ref|XP_002381276.1| peptidyl-prolyl cis-trans isomerase/cyclophilin, putative [Aspergillus flavus NRRL3357]|gi|83772925|dbj|BAE63053.1| unnamed protein product [Aspergillus oryzae RIB40]|gi|220693029|gb|EED49375.1| peptidyl-prolyl cis-trans isomerase/cyclophilin, putative [Aspergil…
XP_002378325.1	531	9.86667	55.8933	2.50204	Up	0.81594	peptidyl-tRNA hydrolase domain protein [Aspergillus flavus NRRL3357]	-	-	GO:0003747//translation release factor activity;GO:0016787//hydrolase activity	GO:0006415//translational termination	gi|238494178|ref|XP_002378325.1|/5.2e-97/peptidyl-tRNA hydrolase domain protein [Aspergillus flavus NRRL3357]|gi|317148917|ref|XP_003190253.1| peptidyl-tRNA hydrolase domain protein [Aspergillus oryzae RIB40]|gi|220694975|gb|EED51318.1| peptidyl-tRNA hydrolase domain protein [Aspergillus flavus NRRL3357]
XP_002373420.1	600	26.9267	127.16	2.23954	Up	0.848088	peptidyl-tRNA hydrolase domain protein [Aspergillus flavus NRRL3357]	K15033|1|9e-146|407|afv:AFLA_085060|peptidyl-tRNA hydrolase ICT1 [EC:3.1.1.29] (A)	-	GO:0003747//translation release factor activity;GO:0016787//hydrolase activity	GO:0006415//translational termination	gi|238484363|ref|XP_002373420.1|/4.4e-109/peptidyl-tRNA hydrolase domain protein [Aspergillus flavus NRRL3357]|gi|83766069|dbj|BAE56212.1| unnamed protein product [Aspergillus oryzae RIB40]|gi|220701470|gb|EED57808.1| peptidyl-tRNA hydrolase domain protein [Aspergillus flavus NRRL3357]|gi|391871930|gb|EIT81079.1| peptidyl-tRNA hydrolase domain protein [Aspergillus oryzae 3.042]|gi|635509200|gb|KD…
XP_002383431.1	681	317.267	829.273	1.38615	Up	0.828513	peroxiredoxin 5, prdx5, putative [Aspergillus flavus NRRL3357]	K11187|1|9e-167|462|afv:AFLA_053060|peroxiredoxin 5, atypical 2-Cys peroxiredoxin [EC:1.11.1.15] (A)	-	GO:0016491//oxidoreductase activity	GO:0055114//oxidation-reduction process	gi|238504400|ref|XP_002383431.1|/3.3e-126/peroxiredoxin 5, prdx5, putative [Aspergillus flavus NRRL3357]|gi|220690902|gb|EED47251.1| peroxiredoxin 5, prdx5, putative [Aspergillus flavus NRRL3357]
XP_002383390.1	2379	97.1133	21.9833	-2.14326	Down	0.832862	PH domain protein [Aspergillus flavus NRRL3357]	-	-	-	-	gi|317138843|ref|XP_001816688.2|/0.0e+00/PH domain protein [Aspergillus oryzae RIB40]
XP_002374070.1	2256	142.603	26.5933	-2.42287	Down	0.860087	pH response protein PalF [Aspergillus flavus NRRL3357]	-	-	-	-	gi|317144739|ref|XP_003189623.1|/0.0e+00/pH-response regulator protein palF/RIM8 [Aspergillus oryzae RIB40]
XP_002384136.1	1686	141.03	39.8867	-1.82202	Down	0.829147	pH signal transduction protein PalI, putative [Aspergillus flavus NRRL3357]	-	-	-	-	gi|238505868|ref|XP_002384136.1|/0.0e+00/pH signal transduction protein PalI, putative [Aspergillus flavus NRRL3357]|gi|220690250|gb|EED46600.1| pH signal transduction protein PalI, putative [Aspergillus flavus NRRL3357]|gi|635512035|gb|KDE83923.1| pH-response regulator protein [Aspergillus oryzae 100-8]
XP_002379419.1	4452	184.49	39.4333	-2.22606	Down	0.859571	PHD finger and SET domain protein, putative [Aspergillus flavus NRRL3357]	K07117|1|0.0|3063|afv:AFLA_134050|(A)	-	-	-	gi|317147224|ref|XP_001821966.2|/0.0e+00/PHD finger and SET domain protein [Aspergillus oryzae RIB40]
XP_002378792.1	1146	109.173	530.94	2.28193	Up	0.880885	phenazine biosynthesis protein, putative [Aspergillus flavus NRRL3357]	-	-	GO:0003824//catalytic activity	GO:0009058//biosynthetic process	gi|238495112|ref|XP_002378792.1|/1.0e-218/phenazine biosynthesis protein, putative [Aspergillus flavus NRRL3357]|gi|220695442|gb|EED51785.1| phenazine biosynthesis protein, putative [Aspergillus flavus NRRL3357]
XP_002381143.1	819	203.5	69.4833	-1.55029	Down	0.819389	phosducin, putative [Aspergillus flavus NRRL3357]	-	-	-	-	gi|238499817|ref|XP_002381143.1|/1.7e-159/phosducin, putative [Aspergillus flavus NRRL3357]|gi|317150492|ref|XP_001824061.2| phosducin [Aspergillus oryzae RIB40]|gi|220692896|gb|EED49242.1| phosducin, putative [Aspergillus flavus NRRL3357]
XP_002384831.1	1689	0.533333	78.9267	7.20933	Up	0.932682	phosphate-repressible phosphate permease, putative [Aspergillus flavus NRRL3357]	K03306|1|0.0|1150|afv:AFLA_121240|inorganic phosphate transporter, PiT family (A)	GO:0016020//membrane	GO:0005315//inorganic phosphate transmembrane transporter activity	GO:0006817//phosphate ion transport;GO:0055085//transmembrane transport	gi|169786285|ref|XP_001827603.1|/0.0e+00/phosphate-repressible phosphate permease [Aspergillus oryzae RIB40]|gi|238507259|ref|XP_002384831.1| phosphate-repressible phosphate permease, putative [Aspergillus flavus NRRL3357]|gi|83776351|dbj|BAE66470.1| unnamed protein product [Aspergillus oryzae RIB40]|gi|220689544|gb|EED45895.1| phosphate-repressible phosphate permease, putative [Aspergillus flavu…
XP_002372902.1	1323	138.67	43.9167	-1.65882	Down	0.815881	phosphatidyl synthase [Aspergillus flavus NRRL3357]	-	-	-	-	gi|169766590|ref|XP_001817766.1|/4.2e-260/phosphatidyl synthase [Aspergillus oryzae RIB40]|gi|238483327|ref|XP_002372902.1| phosphatidyl synthase [Aspergillus flavus NRRL3357]|gi|83765621|dbj|BAE55764.1| unnamed protein product [Aspergillus oryzae RIB40]|gi|220700952|gb|EED57290.1| phosphatidyl synthase [Aspergillus flavus NRRL3357]|gi|391864798|gb|EIT74092.1| putative phosphatase [Aspergillus or…
XP_002375147.1	1803	679.803	202.577	-1.74665	Down	0.856888	phosphoenolpyruvate carboxykinase AcuF [Aspergillus flavus NRRL3357]	K01610|1|0.0|1257|afv:AFLA_036370|phosphoenolpyruvate carboxykinase (ATP) [EC:4.1.1.49] (A)	-	GO:0005524//ATP binding;GO:0016301//kinase activity;GO:0017076//purine nucleotide binding;GO:0016829//lyase activity;GO:0004611//phosphoenolpyruvate carboxykinase activity;GO:0004612//phosphoenolpyruvate carboxykinase (ATP) activity	GO:0006094//gluconeogenesis;GO:0016310//phosphorylation	gi|358367361|dbj|GAA83980.1|/0.0e+00/phosphoenolpyruvate carboxykinase [ATP] [Aspergillus kawachii IFO 4308]
XP_002377431.1	705	8.60333	81.34	3.241	Up	0.86333	phosphoglycerate mutase, putative [Aspergillus flavus NRRL3357]	K15634|1|2e-175|484|afv:AFLA_039690|probable phosphoglycerate mutase [EC:5.4.2.12] (A)	-	-	-	gi|238492389|ref|XP_002377431.1|/4.8e-138/phosphoglycerate mutase, putative [Aspergillus flavus NRRL3357]|gi|317156558|ref|XP_001825833.2| phosphoglycerate mutase family protein [Aspergillus oryzae RIB40]|gi|220695925|gb|EED52267.1| phosphoglycerate mutase, putative [Aspergillus flavus NRRL3357]
XP_002374757.1	699	132.593	28.2767	-2.22932	Down	0.849518	phosphoglycolate phosphatase, putative [Aspergillus flavus NRRL3357]	K01091|1|1e-170|473|afv:AFLA_032470|phosphoglycolate phosphatase [EC:3.1.3.18] (A)	-	-	-	gi|238487038|ref|XP_002374757.1|/1.4e-133/phosphoglycolate phosphatase, putative [Aspergillus flavus NRRL3357]|gi|220699636|gb|EED55975.1| phosphoglycolate phosphatase, putative [Aspergillus flavus NRRL3357]
XP_002375985.1	2433	361.183	81.66	-2.14503	Down	0.871496	phosphoketolase, putative [Aspergillus flavus NRRL3357]	K01636|5|0.0|1475|afm:AFUA_3G00370|[EC:4.1.2.-] (A)	-	GO:0016832//aldehyde-lyase activity	GO:0005975//carbohydrate metabolic process	gi|358370245|dbj|GAA86857.1|/0.0e+00/phosphoketolase [Aspergillus kawachii IFO 4308]
XP_002384081.1	1221	72.3967	240.19	1.73018	Up	0.83864	phosphopantothenate-cysteine ligase, putative [Aspergillus flavus NRRL3357]	K01922|1|0.0|843|afv:AFLA_102090|phosphopantothenate-cysteine ligase [EC:6.3.2.5] (A)	-	GO:0016874//ligase activity	GO:0008152//metabolic process	gi|238505746|ref|XP_002384081.1|/2.4e-239/phosphopantothenate-cysteine ligase, putative [Aspergillus flavus NRRL3357]|gi|220690195|gb|EED46545.1| phosphopantothenate-cysteine ligase, putative [Aspergillus flavus NRRL3357]
XP_002383890.1	918	112.953	302.707	1.42219	Up	0.817252	phosphoribosyl-aminoimidazole-succinocarboxamide synthase [Aspergillus flavus NRRL3357]	K01923|1|0.0|624|afv:AFLA_100180|phosphoribosylaminoimidazole-succinocarboxamide synthase [EC:6.3.2.6] (A)	-	GO:0003824//catalytic activity;GO:0005524//ATP binding;GO:0008081//phosphoric diester hydrolase activity;GO:0004639//phosphoribosylaminoimidazolesuccinocarboxamide synthase activity;GO:0046872//metal ion binding	GO:0006164//purine nucleotide biosynthetic process;GO:0006189//'de novo' IMP biosynthetic process	gi|83773461|dbj|BAE63588.1|/7.3e-175/unnamed protein product [Aspergillus oryzae RIB40]
XP_002373970.1	1428	54.1333	148.69	1.45772	Up	0.800419	plasma membrane zinc ion transporter, putative [Aspergillus flavus NRRL3357]	-	GO:0016020//membrane	GO:0046873//metal ion transmembrane transporter activity	GO:0030001//metal ion transport;GO:0055085//transmembrane transport	gi|238485464|ref|XP_002373970.1|/1.1e-285/plasma membrane zinc ion transporter, putative [Aspergillus flavus NRRL3357]|gi|220698849|gb|EED55188.1| plasma membrane zinc ion transporter, putative [Aspergillus flavus NRRL3357]
XP_002383934.1	1584	60.36	11.9067	-2.34182	Down	0.815056	polyamine transporter, putative [Aspergillus flavus NRRL3357]	-	-	-	-	gi|317151478|ref|XP_001824684.2|/0.0e+00/polyamine transporter [Aspergillus oryzae RIB40]
XP_002373356.1	414	43.8733	130.357	1.57105	Up	0.805902	prefoldin subunit 4, putative [Aspergillus flavus NRRL3357]	K09550|1|1e-92|268|afv:AFLA_084420|prefoldin subunit 4 (A)	GO:0016272//prefoldin complex	GO:0051082//unfolded protein binding	GO:0006457//protein folding	gi|169767374|ref|XP_001818158.1|/1.1e-69/prefoldin subunit 4 [Aspergillus oryzae RIB40]|gi|238484235|ref|XP_002373356.1| prefoldin subunit 4, putative [Aspergillus flavus NRRL3357]|gi|83766013|dbj|BAE56156.1| unnamed protein product [Aspergillus oryzae RIB40]|gi|220701406|gb|EED57744.1| prefoldin subunit 4, putative [Aspergillus flavus NRRL3357]|gi|391871898|gb|EIT81047.1| molecular chaperone Pre…
XP_002373453.1	348	19.0367	75.85	1.99437	Up	0.809779	prefoldin subunit 6, putative [Aspergillus flavus NRRL3357]	K04798|1|3e-77|227|afv:AFLA_085390|prefoldin beta subunit (A)	GO:0016272//prefoldin complex	GO:0051082//unfolded protein binding	GO:0006457//protein folding	gi|238484429|ref|XP_002373453.1|/4.4e-58/prefoldin subunit 6, putative [Aspergillus flavus NRRL3357]|gi|220701503|gb|EED57841.1| prefoldin subunit 6, putative [Aspergillus flavus NRRL3357]
XP_002382047.1	1437	169.167	60.2	-1.49061	Down	0.808319	proline oxidase PrnD [Aspergillus flavus NRRL3357]	K00309|3|0.0|797|afm:AFUA_6G08760|[EC:1.5.3.-] (A)	-	GO:0004657//proline dehydrogenase activity	GO:0006537//glutamate biosynthetic process;GO:0006562//proline catabolic process;GO:0055114//oxidation-reduction process	gi|238501626|ref|XP_002382047.1|/6.2e-276/proline oxidase PrnD [Aspergillus flavus NRRL3357]|gi|220692284|gb|EED48631.1| proline oxidase PrnD [Aspergillus flavus NRRL3357]
XP_002379548.1	453	147.923	606.987	2.03682	Up	0.872719	protein FMP21, mitochondrial precursor, putative [Aspergillus flavus NRRL3357]	-	-	-	-	gi|169774775|ref|XP_001821855.1|/2.1e-85/hypothetical protein AOR_1_732014 [Aspergillus oryzae RIB40]|gi|238496625|ref|XP_002379548.1| protein FMP21, mitochondrial precursor, putative [Aspergillus flavus NRRL3357]|gi|83769718|dbj|BAE59853.1| unnamed protein product [Aspergillus oryzae RIB40]|gi|220694428|gb|EED50772.1| protein FMP21, mitochondrial precursor, putative [Aspergillus flavus NRRL3357]…
XP_002380330.1	1917	200.52	75.8933	-1.4017	Down	0.804236	protein kinase, putative [Aspergillus flavus NRRL3357]	K00924|4|0.0|948|afm:AFUA_1G11930|[EC:2.7.1.-] (A)	-	-	-	gi|317142223|ref|XP_001818893.2|/0.0e+00/protein kinase [Aspergillus oryzae RIB40]
XP_002379758.1	2103	121.38	25.2567	-2.26479	Down	0.847042	protein phosphatase regulatory subunit Gac1, putative [Aspergillus flavus NRRL3357]	-	-	-	-	gi|169774417|ref|XP_001821676.1|/0.0e+00/protein phosphatase regulatory subunit Gac1 [Aspergillus oryzae RIB40]|gi|238497045|ref|XP_002379758.1| protein phosphatase regulatory subunit Gac1, putative [Aspergillus flavus NRRL3357]|gi|83769539|dbj|BAE59674.1| unnamed protein product [Aspergillus oryzae RIB40]|gi|220694638|gb|EED50982.1| protein phosphatase regulatory subunit Gac1, putative [Aspergil…
XP_002384964.1	1620	105.217	21.81	-2.2703	Down	0.841485	protein phosphatase type 1 complex subunit Hex2/Reg1, putative [Aspergillus flavus NRRL3357]	-	-	-	-	gi|238507525|ref|XP_002384964.1|/0.0e+00/protein phosphatase type 1 complex subunit Hex2/Reg1, putative [Aspergillus flavus NRRL3357]|gi|220689677|gb|EED46028.1| protein phosphatase type 1 complex subunit Hex2/Reg1, putative [Aspergillus flavus NRRL3357]
XP_002374435.1	2655	177.17	63.99	-1.46922	Down	0.807789	PSP1 domain protein [Aspergillus flavus NRRL3357]	-	-	-	-	gi|238486394|ref|XP_002374435.1|/0.0e+00/PSP1 domain protein [Aspergillus flavus NRRL3357]|gi|83767875|dbj|BAE58014.1| unnamed protein product [Aspergillus oryzae RIB40]|gi|220699314|gb|EED55653.1| PSP1 domain protein [Aspergillus flavus NRRL3357]
XP_002379596.1	2310	364.017	101.613	-1.84091	Down	0.855031	PtaB protein, putative [Aspergillus flavus NRRL3357]	-	-	-	-	gi|317147002|ref|XP_001821813.2|/0.0e+00/protein PtaB [Aspergillus oryzae RIB40]
XP_002377934.1	1548	50.13	3.86333	-3.69776	Down	0.846658	purine-cytosine permease [Aspergillus flavus NRRL3357]	-	GO:0016020//membrane	GO:0015205//nucleobase transmembrane transporter activity	GO:0015851//nucleobase transport;GO:0006810//transport	gi|169783570|ref|XP_001826247.1|/5.3e-309/purine-cytosine permease [Aspergillus oryzae RIB40]|gi|238493395|ref|XP_002377934.1| purine-cytosine permease [Aspergillus flavus NRRL3357]|gi|83774991|dbj|BAE65114.1| unnamed protein product [Aspergillus oryzae RIB40]|gi|220696428|gb|EED52770.1| purine-cytosine permease [Aspergillus flavus NRRL3357]
XP_002376337.1	669	21.3367	204.88	3.26337	Up	0.895669	pyridoxamine 5'-phosphate oxidase, putative [Aspergillus flavus NRRL3357]	-	-	GO:0004733//pyridoxamine-phosphate oxidase activity;GO:0016638//oxidoreductase activity, acting on the CH-NH2 group of donors;GO:0010181//FMN binding;GO:0016491//oxidoreductase activity	GO:0042823//pyridoxal phosphate biosynthetic process;GO:0055114//oxidation-reduction process;GO:0008615//pyridoxine biosynthetic process	gi|238490200|ref|XP_002376337.1|/7.7e-130/pyridoxamine 5'-phosphate oxidase, putative [Aspergillus flavus NRRL3357]|gi|83768484|dbj|BAE58621.1| unnamed protein product [Aspergillus oryzae RIB40]|gi|220696750|gb|EED53091.1| pyridoxamine 5'-phosphate oxidase, putative [Aspergillus flavus NRRL3357]
XP_002378106.1	831	206.007	624.327	1.59961	Up	0.845199	pyridoxine [Aspergillus flavus NRRL3357]	K08681|1|0.0|564|afv:AFLA_046440|5'-phosphate synthase pdxT subunit [EC:4.3.3.6] (A)	-	-	-	gi|238493739|ref|XP_002378106.1|/2.1e-157/pyridoxine [Aspergillus flavus NRRL3357]|gi|220696600|gb|EED52942.1| pyridoxine [Aspergillus flavus NRRL3357]
XP_002375425.1	855	109.903	278.783	1.34291	Up	0.806241	pyrroline-5-carboxylate reductase [Aspergillus flavus NRRL3357]	K00286|1|0.0|572|afv:AFLA_014050|pyrroline-5-carboxylate reductase [EC:1.5.1.2] (A)	-	GO:0016491//oxidoreductase activity;GO:0004735//pyrroline-5-carboxylate reductase activity	GO:0055129//L-proline biosynthetic process;GO:0008652//cellular amino acid biosynthetic process;GO:0006561//proline biosynthetic process;GO:0055114//oxidation-reduction process	gi|169762564|ref|XP_001727182.1|/6.3e-157/pyrroline-5-carboxylate reductase [Aspergillus oryzae RIB40]|gi|238488375|ref|XP_002375425.1| pyrroline-5-carboxylate reductase [Aspergillus flavus NRRL3357]|gi|83770210|dbj|BAE60343.1| unnamed protein product [Aspergillus oryzae RIB40]|gi|220697813|gb|EED54153.1| pyrroline-5-carboxylate reductase [Aspergillus flavus NRRL3357]|gi|391866740|gb|EIT76008.1| …
XP_002380742.1	1131	285.503	689.45	1.27194	Up	0.812358	pyruvate dehydrogenase E1 beta subunit PdbA, putative [Aspergillus flavus NRRL3357]	K00162|1|0.0|769|afv:AFLA_089210|pyruvate dehydrogenase E1 component beta subunit [EC:1.2.4.1] (A)	-	-	-	gi|317150048|ref|XP_001823760.2|/2.0e-215/pyruvate dehydrogenase E1 component subunit beta [Aspergillus oryzae RIB40]|gi|391872137|gb|EIT81279.1| pyruvate dehydrogenase E1 beta subunit PdbA, putative [Aspergillus oryzae 3.042]|gi|635514084|gb|KDE85850.1| pyruvate dehydrogenase E1 beta subunit PdbA, putative [Aspergillus oryzae 100-8]
XP_002376216.1	1218	252.793	805.727	1.67233	Up	0.852333	pyruvate dehydrogenase E1 component alpha subunit, putative [Aspergillus flavus NRRL3357]	K00161|1|0.0|848|afv:AFLA_021960|pyruvate dehydrogenase E1 component alpha subunit [EC:1.2.4.1] (A)	GO:0043231//intracellular membrane-bounded organelle	GO:0016624//oxidoreductase activity, acting on the aldehyde or oxo group of donors, disulfide as acceptor;GO:0004739//pyruvate dehydrogenase (acetyl-transferring) activity	GO:0006096//glycolytic process;GO:0008152//metabolic process;GO:0055114//oxidation-reduction process	gi|238489957|ref|XP_002376216.1|/1.2e-240/pyruvate dehydrogenase E1 component alpha subunit, putative [Aspergillus flavus NRRL3357]|gi|220698604|gb|EED54944.1| pyruvate dehydrogenase E1 component alpha subunit, putative [Aspergillus flavus NRRL3357]
XP_002375039.1	1209	105.393	14.74	-2.83798	Down	0.864494	pyruvate dehydrogenase, putative [Aspergillus flavus NRRL3357]	K00161|1|0.0|839|afv:AFLA_035290|pyruvate dehydrogenase E1 component alpha subunit [EC:1.2.4.1] (A)	GO:0043231//intracellular membrane-bounded organelle	GO:0016624//oxidoreductase activity, acting on the aldehyde or oxo group of donors, disulfide as acceptor;GO:0004739//pyruvate dehydrogenase (acetyl-transferring) activity	GO:0006096//glycolytic process;GO:0008152//metabolic process;GO:0055114//oxidation-reduction process	gi|238487602|ref|XP_002375039.1|/4.1e-239/pyruvate dehydrogenase, putative [Aspergillus flavus NRRL3357]|gi|317143464|ref|XP_001819495.2| pyruvate dehydrogenase E1 component subunit alpha [Aspergillus oryzae RIB40]|gi|220699918|gb|EED56257.1| pyruvate dehydrogenase, putative [Aspergillus flavus NRRL3357]|gi|391864026|gb|EIT73324.1| pyruvate dehydrogenase E1, alpha subunit [Aspergillus oryzae 3.04…
XP_002377209.1	3441	126.933	35.55	-1.83615	Down	0.826391	Ras guanine-nucleotide exchange protein, putative [Aspergillus flavus NRRL3357]	-	GO:0005622//intracellular	GO:0005085//guanyl-nucleotide exchange factor activity	GO:0051056//regulation of small GTPase mediated signal transduction;GO:0007264//small GTPase mediated signal transduction;GO:0043087//regulation of GTPase activity	gi|169773911|ref|XP_001821424.1|/0.0e+00/Ras guanine-nucleotide exchange protein [Aspergillus oryzae RIB40]|gi|238491944|ref|XP_002377209.1| Ras guanine-nucleotide exchange protein, putative [Aspergillus flavus NRRL3357]|gi|83769285|dbj|BAE59422.1| unnamed protein product [Aspergillus oryzae RIB40]|gi|220697622|gb|EED53963.1| Ras guanine-nucleotide exchange protein, putative [Aspergillus flavus N…
XP_002381763.1	1044	35.9367	220.85	2.61954	Up	0.88087	ribokinase [Aspergillus flavus NRRL3357]	K00852|1|0.0|706|afv:AFLA_125700|ribokinase [EC:2.7.1.15] (A)	-	GO:0004747//ribokinase activity;GO:0016301//kinase activity	GO:0006014//D-ribose metabolic process;GO:0016310//phosphorylation;GO:0046835//carbohydrate phosphorylation	gi|238501058|ref|XP_002381763.1|/2.6e-198/ribokinase [Aspergillus flavus NRRL3357]|gi|220692000|gb|EED48347.1| ribokinase [Aspergillus flavus NRRL3357]
XP_002375590.1	759	94.8533	255.677	1.43055	Up	0.814083	ribulose-phosphate 3-epimerase [Aspergillus flavus NRRL3357]	K01783|1|0.0|525|afv:AFLA_015700|ribulose-phosphate 3-epimerase [EC:5.1.3.1] (A)	-	GO:0003824//catalytic activity;GO:0004750//ribulose-phosphate 3-epimerase activity;GO:0016853//isomerase activity;GO:0016857//racemase and epimerase activity, acting on carbohydrates and derivatives;GO:0046872//metal ion binding	GO:0008152//metabolic process;GO:0006098//pentose-phosphate shunt;GO:0005975//carbohydrate metabolic process	gi|238488705|ref|XP_002375590.1|/5.1e-146/ribulose-phosphate 3-epimerase [Aspergillus flavus NRRL3357]|gi|317136866|ref|XP_001727342.2| ribulose-phosphate 3-epimerase [Aspergillus oryzae RIB40]|gi|220697978|gb|EED54318.1| ribulose-phosphate 3-epimerase [Aspergillus flavus NRRL3357]
XP_002384151.1	651	56.0133	169.05	1.59361	Up	0.818004	RNA binding protein [Aspergillus flavus NRRL3357]	K14789|1|5e-160|449|aor:AOR_1_226084|nucleolar protein 6 (A)	-	GO:0000166//nucleotide binding;GO:0003676//nucleic acid binding	-	gi|238505898|ref|XP_002384151.1|/6.4e-123/RNA binding protein [Aspergillus flavus NRRL3357]|gi|220690265|gb|EED46615.1| RNA binding protein [Aspergillus flavus NRRL3357]
XP_002373439.1	3126	123.04	37.6233	-1.70943	Down	0.815056	RNA binding protein, putative [Aspergillus flavus NRRL3357]	-	-	GO:0000166//nucleotide binding;GO:0003676//nucleic acid binding	-	gi|238484401|ref|XP_002373439.1|/0.0e+00/RNA binding protein, putative [Aspergillus flavus NRRL3357]|gi|220701489|gb|EED57827.1| RNA binding protein, putative [Aspergillus flavus NRRL3357]
XP_002377846.1	1671	887.417	301.183	-1.55897	Down	0.844816	RNA helicase (Dbp), putative [Aspergillus flavus NRRL3357]	K12823|1|0.0|1136|afv:AFLA_043840|ATP-dependent RNA helicase DDX5/DBP2 [EC:3.6.4.13] (A)	-	GO:0005524//ATP binding;GO:0004386//helicase activity;GO:0008026//ATP-dependent helicase activity;GO:0000166//nucleotide binding;GO:0003676//nucleic acid binding;GO:0016787//hydrolase activity	GO:0008152//metabolic process;GO:0006200//ATP catabolic process	gi|238493219|ref|XP_002377846.1|/0.0e+00/RNA helicase (Dbp), putative [Aspergillus flavus NRRL3357]|gi|317157028|ref|XP_001826178.2| ATP-dependent RNA helicase dbp2 [Aspergillus oryzae RIB40]|gi|220696340|gb|EED52682.1| RNA helicase (Dbp), putative [Aspergillus flavus NRRL3357]|gi|391864909|gb|EIT74201.1| ATP-dependent RNA helicase [Aspergillus oryzae 3.042]|gi|635503725|gb|KDE75841.1| ATP-depend…
XP_002374599.1	1119	263.84	635.28	1.26773	Up	0.811429	saccharopine dehydrogenase Lys1, putative [Aspergillus flavus NRRL3357]	K00290|1|0.0|762|afv:AFLA_030890|saccharopine dehydrogenase (NAD+, L-lysine forming) [EC:1.5.1.7] (A);K11874|5|0.0|693|ani:AN2873.2|ubiquitin carboxyl-terminal hydrolase 16 [EC:3.4.19.12] (A)	-	GO:0004754//saccharopine dehydrogenase (NAD+, L-lysine-forming) activity;GO:0016491//oxidoreductase activity	GO:0008652//cellular amino acid biosynthetic process;GO:0009085//lysine biosynthetic process;GO:0019878//lysine biosynthetic process via aminoadipic acid;GO:0055114//oxidation-reduction process	gi|238486722|ref|XP_002374599.1|/1.2e-219/saccharopine dehydrogenase Lys1, putative [Aspergillus flavus NRRL3357]|gi|317144056|ref|XP_001819876.2| saccharopine dehydrogenase [NAD+, L-lysine-forming] [Aspergillus oryzae RIB40]|gi|220699478|gb|EED55817.1| saccharopine dehydrogenase Lys1, putative [Aspergillus flavus NRRL3357]|gi|391867629|gb|EIT76875.1| lysine-ketoglutarate reductase/saccharopine d…
XP_002372524.1	1572	217.79	79.6767	-1.45071	Down	0.811665	septin AspB [Aspergillus flavus NRRL3357]	K16944|1|0.0|1088|afv:AFLA_076070|septin 7 (A)	GO:0031105//septin complex	GO:0000166//nucleotide binding;GO:0005525//GTP binding	GO:0007049//cell cycle	gi|238482571|ref|XP_002372524.1|/1.4e-307/septin AspB [Aspergillus flavus NRRL3357]|gi|220700574|gb|EED56912.1| septin AspB [Aspergillus flavus NRRL3357]
XP_002383937.1	1497	239.863	38.9533	-2.62239	Down	0.882624	serine carboxypeptidase (CpdS), putative [Aspergillus flavus NRRL3357]	K01288|1|0.0|1033|afv:AFLA_100650|carboxypeptidase D [EC:3.4.16.6] (A);K01289|3|0.0|829|afm:AFUA_6G00310|carboxypeptidase [EC:3.4.16.-] (A)	-	GO:0004185//serine-type carboxypeptidase activity;GO:0004180//carboxypeptidase activity	GO:0006508//proteolysis	gi|238505416|ref|XP_002383937.1|/2.1e-308/serine carboxypeptidase (CpdS), putative [Aspergillus flavus NRRL3357]|gi|220690051|gb|EED46401.1| serine carboxypeptidase (CpdS), putative [Aspergillus flavus NRRL3357]
XP_002376847.1	624	41.1033	1.42	-4.85529	Down	0.85991	serine/threonine-protein kinase ripk4, putative [Aspergillus flavus NRRL3357]	-	-	GO:0016301//kinase activity	GO:0016310//phosphorylation	gi|238491220|ref|XP_002376847.1|/2.3e-116/serine/threonine-protein kinase ripk4, putative [Aspergillus flavus NRRL3357]|gi|220697260|gb|EED53601.1| serine/threonine-protein kinase ripk4, putative [Aspergillus flavus NRRL3357]
XP_002376041.1	1362	370.143	64.6567	-2.51721	Down	0.885381	sexual development transcription factor NsdD [Aspergillus flavus NRRL3357]	-	-	GO:0043565//sequence-specific DNA binding;GO:0003700//sequence-specific DNA binding transcription factor activity;GO:0008270//zinc ion binding	GO:0006355//regulation of transcription, DNA-templated	gi|238489607|ref|XP_002376041.1|/1.2e-268/sexual development transcription factor NsdD [Aspergillus flavus NRRL3357]|gi|220698429|gb|EED54769.1| sexual development transcription factor NsdD [Aspergillus flavus NRRL3357]
XP_002382992.1	2100	156.163	38.95	-2.00336	Down	0.844492	sexual development transcription factor SteA [Aspergillus flavus NRRL3357]	K11215|1|0.0|1443|afv:AFLA_048650|transcription factor STE12 (A)	GO:0005634//nucleus	GO:0003676//nucleic acid binding;GO:0003700//sequence-specific DNA binding transcription factor activity;GO:0046872//metal ion binding	GO:0006355//regulation of transcription, DNA-templated	gi|169765185|ref|XP_001817064.1|/0.0e+00/transcription factor steA [Aspergillus oryzae RIB40]|gi|238503518|ref|XP_002382992.1| sexual development transcription factor SteA [Aspergillus flavus NRRL3357]|gi|83764918|dbj|BAE55062.1| unnamed protein product [Aspergillus oryzae RIB40]|gi|220690463|gb|EED46812.1| sexual development transcription factor SteA [Aspergillus flavus NRRL3357]|gi|391863221|gb…
XP_002372298.1	1065	920.983	108.057	-3.09139	Down	0.911382	short chain dehydrogenase/reductase family [Aspergillus flavus NRRL3357]	-	-	GO:0016491//oxidoreductase activity	GO:0008152//metabolic process;GO:0055114//oxidation-reduction process	gi|238482119|ref|XP_002372298.1|/4.5e-200/short chain dehydrogenase/reductase family [Aspergillus flavus NRRL3357]|gi|220700348|gb|EED56686.1| short chain dehydrogenase/reductase family [Aspergillus flavus NRRL3357]
XP_002383997.1	705	89.5833	5.25	-4.09284	Down	0.889081	short chain dehydrogenase/reductase family protein [Aspergillus flavus NRRL3357]	-	-	GO:0016491//oxidoreductase activity	GO:0008152//metabolic process;GO:0055114//oxidation-reduction process	gi|238505552|ref|XP_002383997.1|/3.1e-133/short chain dehydrogenase/reductase family protein [Aspergillus flavus NRRL3357]|gi|220690111|gb|EED46461.1| short chain dehydrogenase/reductase family protein [Aspergillus flavus NRRL3357]
XP_002378741.1	933	236.953	80.94	-1.54968	Down	0.823782	short-chain dehydrogenase, putative [Aspergillus flavus NRRL3357]	-	-	GO:0016491//oxidoreductase activity	GO:0008152//metabolic process;GO:0055114//oxidation-reduction process	gi|238495010|ref|XP_002378741.1|/8.4e-176/short-chain dehydrogenase, putative [Aspergillus flavus NRRL3357]|gi|220695391|gb|EED51734.1| short-chain dehydrogenase, putative [Aspergillus flavus NRRL3357]|gi|391871350|gb|EIT80510.1| hypothetical protein Ao3042_03104 [Aspergillus oryzae 3.042]|gi|635508678|gb|KDE80653.1| hypothetical protein AO1008_07047 [Aspergillus oryzae 100-8]
XP_002372620.1	1764	1.89333	38.61	4.34997	Up	0.842944	siderochrome-iron transporter Sit1, putative [Aspergillus flavus NRRL3357]	K08197|1|0.0|1184|afv:AFLA_077030|MFS transporter, SIT family, siderophore-iron:H+ symporter (A)	GO:0016021//integral component of membrane	-	GO:0055085//transmembrane transport	gi|238482763|ref|XP_002372620.1|/0.0e+00/siderochrome-iron transporter Sit1, putative [Aspergillus flavus NRRL3357]|gi|220700670|gb|EED57008.1| siderochrome-iron transporter Sit1, putative [Aspergillus flavus NRRL3357]
XP_002372325.1	1824	6.60667	56.49	3.096	Up	0.837652	siderochrome-iron transporter, putative [Aspergillus flavus NRRL3357]	-	GO:0016021//integral component of membrane	-	GO:0055085//transmembrane transport	gi|169765608|ref|XP_001817275.1|/0.0e+00/siderochrome-iron transporter [Aspergillus oryzae RIB40]|gi|238482173|ref|XP_002372325.1| siderochrome-iron transporter, putative [Aspergillus flavus NRRL3357]|gi|83765130|dbj|BAE55273.1| unnamed protein product [Aspergillus oryzae RIB40]|gi|220700375|gb|EED56713.1| siderochrome-iron transporter, putative [Aspergillus flavus NRRL3357]|gi|391864640|gb|EIT73…
XP_002385305.1	1407	0.266667	103.833	8.60502	Up	0.951829	siderophore biosynthesis acetylase AceI, putative [Aspergillus flavus NRRL3357]	-	-	-	-	gi|238508209|ref|XP_002385305.1|/4.6e-291/siderophore biosynthesis acetylase AceI, putative [Aspergillus flavus NRRL3357]|gi|220688824|gb|EED45176.1| siderophore biosynthesis acetylase AceI, putative [Aspergillus flavus NRRL3357]
XP_002385304.1	321	3.56333	1428.39	8.64695	Up	0.991908	siderophore biosynthesis lipase/esterase, putative [Aspergillus flavus NRRL3357]	-	-	-	-	gi|238508207|ref|XP_002385304.1|/7.4e-56/siderophore biosynthesis lipase/esterase, putative [Aspergillus flavus NRRL3357]|gi|220688823|gb|EED45175.1| siderophore biosynthesis lipase/esterase, putative [Aspergillus flavus NRRL3357]
XP_002374424.1	1551	129.037	360.087	1.48056	Up	0.826936	siderophore biosynthesis protein, putative [Aspergillus flavus NRRL3357]	-	-	GO:0008080//N-acetyltransferase activity	GO:0008152//metabolic process	gi|238486372|ref|XP_002374424.1|/0.0e+00/siderophore biosynthesis protein, putative [Aspergillus flavus NRRL3357]|gi|317144293|ref|XP_001820025.2| siderophore biosynthesis protein [Aspergillus oryzae RIB40]|gi|220699303|gb|EED55642.1| siderophore biosynthesis protein, putative [Aspergillus flavus NRRL3357]
XP_002378526.1	1053	0.186667	168.35	9.81678	Up	0.969223	siderophore esterase IroE-like, putative [Aspergillus flavus NRRL3357]	-	-	-	-	gi|238494580|ref|XP_002378526.1|/9.5e-209/siderophore esterase IroE-like, putative [Aspergillus flavus NRRL3357]|gi|220695176|gb|EED51519.1| siderophore esterase IroE-like, putative [Aspergillus flavus NRRL3357]
XP_002383704.1	1023	73.66	247.263	1.7471	Up	0.84088	small monomeric GTPase (Gtr1), putative [Aspergillus flavus NRRL3357]	K16185|1|0.0|710|afv:AFLA_098310|Ras-related GTP-binding protein A/B (A)	GO:0005737//cytoplasm;GO:0005634//nucleus	GO:0005525//GTP binding	-	gi|169780846|ref|XP_001824887.1|/2.0e-198/GTP-binding protein gtr1 [Aspergillus oryzae RIB40]|gi|238504950|ref|XP_002383704.1| small monomeric GTPase (Gtr1), putative [Aspergillus flavus NRRL3357]|gi|83773627|dbj|BAE63754.1| unnamed protein product [Aspergillus oryzae RIB40]|gi|220689818|gb|EED46168.1| small monomeric GTPase (Gtr1), putative [Aspergillus flavus NRRL3357]|gi|391867158|gb|EIT76408.…
XP_002377672.1	402	47.25	134.377	1.5079	Up	0.80173	small nuclear ribonucleoprotein (LSM7), putative [Aspergillus flavus NRRL3357]	K12626|1|3e-91|263|afv:AFLA_042100|U6 snRNA-associated Sm-like protein LSm7 (A)	GO:0030529//ribonucleoprotein complex;GO:0019013//viral nucleocapsid	-	-	gi|238492871|ref|XP_002377672.1|/5.6e-71/small nuclear ribonucleoprotein (LSM7), putative [Aspergillus flavus NRRL3357]|gi|317156803|ref|XP_003190769.1| U6 snRNA-associated Sm-like protein LSm7 [Aspergillus oryzae RIB40]|gi|220696166|gb|EED52508.1| small nuclear ribonucleoprotein (LSM7), putative [Aspergillus flavus NRRL3357]
XP_002380356.1	258	70.7967	10.27	-2.78525	Down	0.841042	small nuclear ribonucleoprotein Lsm8, putative [Aspergillus flavus NRRL3357]	K12627|1|2e-55|169|afv:AFLA_067970|U6 snRNA-associated Sm-like protein LSm8 (A)	GO:0030529//ribonucleoprotein complex;GO:0019013//viral nucleocapsid	-	-	gi|238498242|ref|XP_002380356.1|/3.0e-42/small nuclear ribonucleoprotein Lsm8, putative [Aspergillus flavus NRRL3357]|gi|220693630|gb|EED49975.1| small nuclear ribonucleoprotein Lsm8, putative [Aspergillus flavus NRRL3357]
XP_002377077.1	612	55.0067	271.5	2.30327	Up	0.871805	small nuclear ribonucleoprotein SmB, putative [Aspergillus flavus NRRL3357]	K11086|1|8e-132|372|aor:AOR_1_1382144|small nuclear ribonucleoprotein B and B' (A)	-	-	-	gi|317146114|ref|XP_001821302.2|/7.2e-122/small nuclear ribonucleoprotein SmB [Aspergillus oryzae RIB40]|gi|391869223|gb|EIT78425.1| U1 snRNP component [Aspergillus oryzae 3.042]|gi|635510830|gb|KDE82754.1| U1 snRNP component [Aspergillus oryzae 100-8]
XP_002375571.1	267	184.013	449.29	1.28784	Up	0.809808	small nuclear ribonucleoprotein SmF, putative [Aspergillus flavus NRRL3357]	K11098|1|2e-60|182|afv:AFLA_015510|small nuclear ribonucleoprotein F (A)	GO:0030529//ribonucleoprotein complex;GO:0005634//nucleus;GO:0019013//viral nucleocapsid	-	GO:0006396//RNA processing	gi|238488667|ref|XP_002375571.1|/2.7e-45/small nuclear ribonucleoprotein SmF, putative [Aspergillus flavus NRRL3357]|gi|317137842|ref|XP_003190097.1| small nuclear ribonucleoprotein F [Aspergillus oryzae RIB40]|gi|220697959|gb|EED54299.1| small nuclear ribonucleoprotein SmF, putative [Aspergillus flavus NRRL3357]
XP_002372813.1	237	334.733	765.727	1.19382	Up	0.802011	small nuclear ribonucleoprotein SmG, putative [Aspergillus flavus NRRL3357]	K11099|1|7e-51|157|afv:AFLA_078960|small nuclear ribonucleoprotein G (A)	GO:0030529//ribonucleoprotein complex;GO:0019013//viral nucleocapsid	-	-	gi|238483149|ref|XP_002372813.1|/3.3e-37/small nuclear ribonucleoprotein SmG, putative [Aspergillus flavus NRRL3357]|gi|317139686|ref|XP_001817686.2| small nuclear ribonucleoprotein G [Aspergillus oryzae RIB40]|gi|220700863|gb|EED57201.1| small nuclear ribonucleoprotein SmG, putative [Aspergillus flavus NRRL3357]
XP_002382203.1	381	327.817	960.627	1.55109	Up	0.844949	small nucleolar ribonucleoprotein SNU13 [Aspergillus flavus NRRL3357]	K12845|1|3e-89|258|afv:AFLA_130100|U4/U6 small nuclear ribonucleoprotein SNU13 (A)	GO:0005730//nucleolus	GO:0003723//RNA binding	-	gi|169769468|ref|XP_001819204.1|/5.3e-65/small nucleolar ribonucleoprotein SNU13 [Aspergillus oryzae RIB40]|gi|238501938|ref|XP_002382203.1| small nucleolar ribonucleoprotein SNU13 [Aspergillus flavus NRRL3357]|gi|83767062|dbj|BAE57202.1| unnamed protein product [Aspergillus oryzae RIB40]|gi|220692440|gb|EED48787.1| snRNP and snoRNP protein (Snu13), putative [Aspergillus flavus NRRL3357]|gi|39186…
XP_002376874.1	3138	0.486667	70.7733	7.18413	Up	0.926948	sodium P-type ATPase, putative [Aspergillus flavus NRRL3357]	-	-	-	-	gi|317145859|ref|XP_001821124.2|/0.0e+00/sodium transport ATPase 5 [Aspergillus oryzae RIB40]
XP_002383034.1	2976	4.84667	53.9533	3.47665	Up	0.845509	sodium P-type ATPase, putative [Aspergillus flavus NRRL3357]	K01536|5|0.0|1758|afm:AFUA_6G03690|Na+-exporting ATPase [EC:3.6.3.7] (A)	-	-	-	gi|317138597|ref|XP_001817024.2|/0.0e+00/sodium transport ATPase 5 [Aspergillus oryzae RIB40]
XP_002372379.1	1797	6.01	46.5967	2.95479	Up	0.81961	sodium/phosphate symporter, putative [Aspergillus flavus NRRL3357]	K14640|1|0.0|1229|afv:AFLA_074620|solute carrier family 20 (sodium-dependent phosphate transporter) (A)	GO:0016020//membrane	GO:0005315//inorganic phosphate transmembrane transporter activity	GO:0006817//phosphate ion transport;GO:0055085//transmembrane transport	gi|169765698|ref|XP_001817320.1|/0.0e+00/sodium/phosphate symporter [Aspergillus oryzae RIB40]|gi|238482281|ref|XP_002372379.1| sodium/phosphate symporter, putative [Aspergillus flavus NRRL3357]|gi|83765175|dbj|BAE55318.1| unnamed protein product [Aspergillus oryzae RIB40]|gi|220700429|gb|EED56767.1| sodium/phosphate symporter, putative [Aspergillus flavus NRRL3357]|gi|391864590|gb|EIT73885.1| Na…
XP_002381186.1	1653	3957.73	1475.62	-1.42335	Down	0.840423	solid-state culture expressed protein (Aos23), putative [Aspergillus flavus NRRL3357]	-	-	-	-	gi|238499903|ref|XP_002381186.1|/0.0e+00/solid-state culture expressed protein (Aos23), putative [Aspergillus flavus NRRL3357]|gi|220692939|gb|EED49285.1| solid-state culture expressed protein (Aos23), putative [Aspergillus flavus NRRL3357]
XP_002383666.1	1110	140.403	411.917	1.55278	Up	0.83553	sorbitol/xylitol dehydrogenase, putative [Aspergillus flavus NRRL3357]	K00008|1|0.0|749|afv:AFLA_097930|L-iditol 2-dehydrogenase [EC:1.1.1.14] (A)	-	GO:0016491//oxidoreductase activity;GO:0008270//zinc ion binding;GO:0046872//metal ion binding	GO:0055114//oxidation-reduction process	gi|238504874|ref|XP_002383666.1|/2.6e-217/sorbitol/xylitol dehydrogenase, putative [Aspergillus flavus NRRL3357]|gi|220689780|gb|EED46130.1| sorbitol/xylitol dehydrogenase, putative [Aspergillus flavus NRRL3357]
XP_002378361.1	2244	667.917	34.5033	-4.27486	Down	0.935571	spore-specific catalase CatA [Aspergillus flavus NRRL3357]	K03781|1|0.0|1545|afv:AFLA_056170|catalase [EC:1.11.1.6] (A)	-	GO:0004096//catalase activity;GO:0016491//oxidoreductase activity;GO:0004601//peroxidase activity;GO:0020037//heme binding;GO:0046872//metal ion binding	GO:0042744//hydrogen peroxide catabolic process;GO:0006979//response to oxidative stress;GO:0055114//oxidation-reduction process	gi|255944795|ref|XP_002563165.1|/0.0e+00/Pc20g06360 [Penicillium rubens Wisconsin 54-1255]|gi|211587900|emb|CAP85965.1| Pc20g06360 [Penicillium rubens Wisconsin 54-1255]
XP_002378948.1	1104	296.7	1035.83	1.80372	Up	0.863521	stress protein DDR48, putative [Aspergillus flavus NRRL3357]	-	-	-	-	gi|238495424|ref|XP_002378948.1|/3.5e-221/stress protein DDR48, putative [Aspergillus flavus NRRL3357]|gi|317149611|ref|XP_001823541.2| stress protein DDR48 [Aspergillus oryzae RIB40]|gi|220695598|gb|EED51941.1| stress protein DDR48, putative [Aspergillus flavus NRRL3357]
XP_002374255.1	1071	53.9167	266.103	2.30318	Up	0.871333	sucrase/ferredoxin-like family protein, putative [Aspergillus flavus NRRL3357]	-	-	-	-	gi|169771411|ref|XP_001820175.1|/1.5e-213/sucrase/ferredoxin-like family protein [Aspergillus oryzae RIB40]|gi|238486034|ref|XP_002374255.1| sucrase/ferredoxin-like family protein, putative [Aspergillus flavus NRRL3357]|gi|83768034|dbj|BAE58173.1| unnamed protein product [Aspergillus oryzae RIB40]|gi|220699134|gb|EED55473.1| sucrase/ferredoxin-like family protein, putative [Aspergillus flavus NRR…
XP_002372303.1	2262	308.657	121.507	-1.34497	Down	0.808924	TBC domain protein, putative [Aspergillus flavus NRRL3357]	-	-	-	-	gi|317139074|ref|XP_001817254.2|/0.0e+00/hypothetical protein AOR_1_266174 [Aspergillus oryzae RIB40]
XP_002373166.1	522	1714.65	4721.07	1.4612	Up	0.844757	TCTP family protein [Aspergillus flavus NRRL3357]	-	GO:0005737//cytoplasm;GO:0005856//cytoskeleton;GO:0005874//microtubule	-	GO:0006412//translation	gi|169767034|ref|XP_001817988.1|/2.3e-97/hypothetical protein AOR_1_1748174 [Aspergillus oryzae RIB40]|gi|238483855|ref|XP_002373166.1| TCTP family protein [Aspergillus flavus NRRL3357]|gi|115502852|sp|Q2UR29.1|TCTP_ASPOR RecName: Full=Translationally-controlled tumor protein homolog; Short=TCTP [Aspergillus oryzae RIB40]|gi|83765843|dbj|BAE55986.1| unnamed protein product [Aspergillus oryzae RIB…
XP_002374688.1	858	2546.19	5859.17	1.20236	Up	0.814274	telomere and ribosome associated protein Stm1, putative [Aspergillus flavus NRRL3357]	K13199|1|0.0|557|afv:AFLA_031780|plasminogen activator inhibitor 1 RNA-binding protein (A)	-	-	-	gi|238486900|ref|XP_002374688.1|/6.8e-167/telomere and ribosome associated protein Stm1, putative [Aspergillus flavus NRRL3357]|gi|317143937|ref|XP_001819796.2| telomere and ribosome associated protein Stm1 [Aspergillus oryzae RIB40]|gi|220699567|gb|EED55906.1| telomere and ribosome associated protein Stm1, putative [Aspergillus flavus NRRL3357]
XP_002382666.1	1029	5011.06	12172.7	1.28046	Up	0.826464	thiamine biosynthesis protein (Nmt1), putative [Aspergillus flavus NRRL3357]	K18278|1|0.0|713|afv:AFLA_004650|pyrimidine precursor biosynthesis enzyme (A)	-	-	GO:0009228//thiamine biosynthetic process	gi|169776175|ref|XP_001822554.1|/2.6e-200/protein NMT1 [Aspergillus oryzae RIB40]|gi|238502865|ref|XP_002382666.1| thiamine biosynthesis protein (Nmt1), putative [Aspergillus flavus NRRL3357]|gi|317148174|ref|XP_003190164.1| protein NMT1 [Aspergillus oryzae RIB40]|gi|83771289|dbj|BAE61421.1| unnamed protein product [Aspergillus oryzae RIB40]|gi|220691476|gb|EED47824.1| thiamine biosynthesis prote…
XP_002379870.1	762	438.837	32.27	-3.76542	Down	0.919563	ThiJ/PfpI family protein [Aspergillus flavus NRRL3357]	-	-	-	-	gi|238497269|ref|XP_002379870.1|/2.9e-144/ThiJ/PfpI family protein [Aspergillus flavus NRRL3357]|gi|220694750|gb|EED51094.1| ThiJ/PfpI family protein [Aspergillus flavus NRRL3357]
XP_002379887.1	339	117.953	447.417	1.9234	Up	0.862917	thioredoxin II, putative [Aspergillus flavus NRRL3357]	K03671|1|7e-79|231|afv:AFLA_138760|thioredoxin 1 (A)	-	GO:0015035//protein disulfide oxidoreductase activity	GO:0045454//cell redox homeostasis;GO:0055114//oxidation-reduction process;GO:0006662//glycerol ether metabolic process	gi|238497303|ref|XP_002379887.1|/2.3e-61/thioredoxin II, putative [Aspergillus flavus NRRL3357]|gi|220694767|gb|EED51111.1| thioredoxin II, putative [Aspergillus flavus NRRL3357]
XP_002376556.1	948	5.13333	40.1067	2.96587	Up	0.808142	thioredoxin reductase GliT-like, putative [Aspergillus flavus NRRL3357]	K00540|4|9e-118|346|afm:AFUA_6G09740|[EC:1.-.-.-] (A)	-	GO:0016491//oxidoreductase activity	GO:0055114//oxidation-reduction process	gi|238490638|ref|XP_002376556.1|/3.4e-183/thioredoxin reductase GliT-like, putative [Aspergillus flavus NRRL3357]|gi|220696969|gb|EED53310.1| thioredoxin reductase GliT-like, putative [Aspergillus flavus NRRL3357]
XP_002381872.1	519	80.8733	329.163	2.02507	Up	0.864317	threonine synthase Thr4, putative [Aspergillus flavus NRRL3357]	K01733|1|1e-125|353|afv:AFLA_126790|threonine synthase [EC:4.2.3.1] (A)	-	-	-	gi|238501276|ref|XP_002381872.1|/1.3e-93/threonine synthase Thr4, putative [Aspergillus flavus NRRL3357]|gi|220692109|gb|EED48456.1| threonine synthase Thr4, putative [Aspergillus flavus NRRL3357]
XP_002380525.1	840	965.267	404.467	-1.25491	Down	0.812727	TIM-barrel enzyme family protein [Aspergillus flavus NRRL3357]	-	GO:0005576//extracellular region	GO:0003824//catalytic activity	GO:0008152//metabolic process	gi|169781766|ref|XP_001825346.1|/2.8e-157/hypothetical protein AOR_1_704074 [Aspergillus oryzae RIB40]|gi|238498580|ref|XP_002380525.1| TIM-barrel enzyme family protein [Aspergillus flavus NRRL3357]|gi|83774088|dbj|BAE64213.1| unnamed protein product [Aspergillus oryzae RIB40]|gi|220693799|gb|EED50144.1| TIM-barrel enzyme family protein [Aspergillus flavus NRRL3357]|gi|391865334|gb|EIT74618.1| pu…
XP_002376197.1	1128	6.38333	158.407	4.63318	Up	0.919652	tocopherol O-methyltransferase, putative [Aspergillus flavus NRRL3357]	K00559|1|0.0|782|afv:AFLA_021770|sterol 24-C-methyltransferase [EC:2.1.1.41] (A)	-	GO:0016740//transferase activity;GO:0008168//methyltransferase activity;GO:0003838//sterol 24-C-methyltransferase activity	GO:0008152//metabolic process;GO:0006694//steroid biosynthetic process;GO:0032259//methylation	gi|238489919|ref|XP_002376197.1|/2.1e-223/tocopherol O-methyltransferase, putative [Aspergillus flavus NRRL3357]|gi|220698585|gb|EED54925.1| tocopherol O-methyltransferase, putative [Aspergillus flavus NRRL3357]|gi|391871146|gb|EIT80311.1| SAM-dependent methyltransferase [Aspergillus oryzae 3.042]|gi|635504991|gb|KDE77070.1| SAM-dependent methyltransferase [Aspergillus oryzae 100-8]
XP_002382925.1	381	17.0967	71	2.0541	Up	0.810589	transcription elongation factor, putative [Aspergillus flavus NRRL3357]	-	-	GO:0003746//translation elongation factor activity	GO:0006414//translational elongation	gi|238503384|ref|XP_002382925.1|/4.8e-70/transcription elongation factor, putative [Aspergillus flavus NRRL3357]|gi|317138778|ref|XP_003189084.1| transcription elongation factor 1 [Aspergillus oryzae RIB40]|gi|220690396|gb|EED46745.1| transcription elongation factor, putative [Aspergillus flavus NRRL3357]
XP_002374980.1	1485	135.987	35.4	-1.94164	Down	0.835485	transcription factor RfeD, putative [Aspergillus flavus NRRL3357]	-	-	-	-	gi|238487484|ref|XP_002374980.1|/4.4e-302/transcription factor RfeD, putative [Aspergillus flavus NRRL3357]|gi|83767399|dbj|BAE57538.1| unnamed protein product [Aspergillus oryzae RIB40]|gi|220699859|gb|EED56198.1| transcription factor RfeD, putative [Aspergillus flavus NRRL3357]
XP_002383819.1	645	234.62	48.07	-2.28712	Down	0.868208	transcription factor RfeG, putative [Aspergillus flavus NRRL3357]	-	-	-	-	gi|238505180|ref|XP_002383819.1|/5.9e-130/transcription factor RfeG, putative [Aspergillus flavus NRRL3357]|gi|220689933|gb|EED46283.1| transcription factor RfeG, putative [Aspergillus flavus NRRL3357]
XP_002374784.1	792	286.077	104.337	-1.45516	Down	0.820097	transcription factor TFIID [Aspergillus flavus NRRL3357]	K03120|1|0.0|542|afv:AFLA_032740|transcription initiation factor TFIID TATA-box-binding protein (A)	-	GO:0003677//DNA binding	GO:0006352//DNA-templated transcription, initiation	gi|169770491|ref|XP_001819715.1|/3.5e-149/TATA-box-binding protein [Aspergillus oryzae RIB40]|gi|238487092|ref|XP_002374784.1| transcription factor TFIID [Aspergillus flavus NRRL3357]|gi|83767574|dbj|BAE57713.1| unnamed protein product [Aspergillus oryzae RIB40]|gi|220699663|gb|EED56002.1| transcription factor TFIID [Aspergillus flavus NRRL3357]|gi|391867294|gb|EIT76540.1| TATA-box binding protei…
XP_002374171.1	2439	248.283	88.7467	-1.48422	Down	0.818564	transcription regulator BDF1, putative [Aspergillus flavus NRRL3357]	K11684|1|0.0|1654|afv:AFLA_026610|bromodomain-containing factor 1 (A)	-	-	-	gi|238485866|ref|XP_002374171.1|/0.0e+00/transcription regulator BDF1, putative [Aspergillus flavus NRRL3357]|gi|317144623|ref|XP_001820248.2| transcription regulator BDF1 [Aspergillus oryzae RIB40]|gi|220699050|gb|EED55389.1| transcription regulator BDF1, putative [Aspergillus flavus NRRL3357]
XP_002376055.1	927	201.77	489.327	1.27809	Up	0.809646	translation initiation factor 2 alpha subunit, putative [Aspergillus flavus NRRL3357]	K03237|1|0.0|636|afv:AFLA_020350|translation initiation factor 2 subunit 1 (A)	GO:0005850//eukaryotic translation initiation factor 2 complex	GO:0003723//RNA binding;GO:0003743//translation initiation factor activity	GO:0006413//translational initiation	gi|238489635|ref|XP_002376055.1|/2.5e-175/translation initiation factor 2 alpha subunit, putative [Aspergillus flavus NRRL3357]|gi|317137466|ref|XP_001727738.2| eukaryotic translation initiation factor 2 subunit alpha [Aspergillus oryzae RIB40]|gi|220698443|gb|EED54783.1| translation initiation factor 2 alpha subunit, putative [Aspergillus flavus NRRL3357]|gi|391870257|gb|EIT79443.1| translation …
XP_002384159.1	345	331.797	788.133	1.24814	Up	0.810928	translation initiation factor SUI1, putative [Aspergillus flavus NRRL3357]	K03113|1|6e-79|231|afv:AFLA_102880|translation initiation factor 1 (A)	-	GO:0003743//translation initiation factor activity	GO:0006413//translational initiation	gi|115402627|ref|XP_001217390.1|/1.7e-59/hypothetical protein ATEG_08804 [Aspergillus terreus NIH2624]|gi|169780044|ref|XP_001824486.1| eukaryotic translation initiation factor eIF-1 [Aspergillus oryzae RIB40]|gi|238505914|ref|XP_002384159.1| translation initiation factor SUI1, putative [Aspergillus flavus NRRL3357]|gi|83773226|dbj|BAE63353.1| unnamed protein product [Aspergillus oryzae RIB40]|gi…
XP_002373562.1	924	604.38	1421.72	1.23411	Up	0.812992	translational initiation factor 2 beta [Aspergillus flavus NRRL3357]	K03238|1|0.0|632|afv:AFLA_086480|translation initiation factor 2 subunit 2 (A)	-	GO:0003743//translation initiation factor activity	GO:0006413//translational initiation	gi|238484647|ref|XP_002373562.1|/3.7e-176/translational initiation factor 2 beta [Aspergillus flavus NRRL3357]|gi|317140664|ref|XP_001818339.2| eukaryotic translation initiation factor 2 subunit beta [Aspergillus oryzae RIB40]|gi|220701612|gb|EED57950.1| translational initiation factor 2 beta [Aspergillus flavus NRRL3357]
XP_002385262.1	951	4.46	39.8867	3.16079	Up	0.81339	tropinone reductase, putative [Aspergillus flavus NRRL3357]	-	-	GO:0016491//oxidoreductase activity	GO:0008152//metabolic process;GO:0055114//oxidation-reduction process	gi|238508122|ref|XP_002385262.1|/5.3e-186/tropinone reductase, putative [Aspergillus flavus NRRL3357]|gi|220688781|gb|EED45133.1| tropinone reductase, putative [Aspergillus flavus NRRL3357]
XP_002378144.1	357	239.893	598.047	1.31786	Up	0.817414	tubulin-specific chaperone Rbl2, putative [Aspergillus flavus NRRL3357]	K17292|1|9e-80|233|afv:AFLA_046820|tubulin-specific chaperone A (A)	GO:0005874//microtubule	GO:0051082//unfolded protein binding	GO:0007021//tubulin complex assembly	gi|169783982|ref|XP_001826453.1|/8.7e-59/tubulin-specific chaperone Rbl2 [Aspergillus oryzae RIB40]|gi|238493815|ref|XP_002378144.1| tubulin-specific chaperone Rbl2, putative [Aspergillus flavus NRRL3357]|gi|83775197|dbj|BAE65320.1| unnamed protein product [Aspergillus oryzae RIB40]|gi|220696638|gb|EED52980.1| tubulin-specific chaperone Rbl2, putative [Aspergillus flavus NRRL3357]|gi|391869534|gb…
XP_002380796.1	1146	139.743	363.247	1.37817	Up	0.81681	tyrosyl-tRNA synthetase [Aspergillus flavus NRRL3357]	K01866|1|0.0|769|afv:AFLA_089750|tyrosyl-tRNA synthetase [EC:6.1.1.1] (A)	GO:0005737//cytoplasm	GO:0004812//aminoacyl-tRNA ligase activity;GO:0005524//ATP binding;GO:0004831//tyrosine-tRNA ligase activity;GO:0000166//nucleotide binding	GO:0006418//tRNA aminoacylation for protein translation;GO:0006437//tyrosyl-tRNA aminoacylation	gi|238499123|ref|XP_002380796.1|/8.7e-216/tyrosyl-tRNA synthetase [Aspergillus flavus NRRL3357]|gi|220692549|gb|EED48895.1| tyrosyl-tRNA synthetase [Aspergillus flavus NRRL3357]|gi|391872041|gb|EIT81184.1| hypothetical protein Ao3042_02291 [Aspergillus oryzae 3.042]|gi|635514085|gb|KDE85851.1| hypothetical protein AO1008_02895 [Aspergillus oryzae 100-8]
XP_002375815.1	291	214.94	653.823	1.60497	Up	0.845538	ubiquinol-cytochrome C reductase complex subunit UcrQ, putative [Aspergillus flavus NRRL3357]	K00418|1|3e-68|202|afv:AFLA_017950|ubiquinol-cytochrome c reductase subunit 8 (A)	-	GO:0008121//ubiquinol-cytochrome-c reductase activity	GO:1902600//hydrogen ion transmembrane transport	gi|238489155|ref|XP_002375815.1|/2.8e-53/ubiquinol-cytochrome C reductase complex subunit UcrQ, putative [Aspergillus flavus NRRL3357]|gi|220698203|gb|EED54543.1| ubiquinol-cytochrome C reductase complex subunit UcrQ, putative [Aspergillus flavus NRRL3357]
XP_002380943.1	450	52.36	192.863	1.88104	Up	0.842929	ubiquitin conjugating enzyme (UbcM), putative [Aspergillus flavus NRRL3357]	K10580|1|4e-108|307|afv:AFLA_091230|ubiquitin-conjugating enzyme E2 N [EC:6.3.2.19] (A)	-	GO:0016881//acid-amino acid ligase activity;GO:0016874//ligase activity	GO:0008152//metabolic process	gi|169778843|ref|XP_001823886.1|/2.4e-84/ubiquitin-conjugating enzyme E2 N [Aspergillus oryzae RIB40]|gi|238499417|ref|XP_002380943.1| ubiquitin conjugating enzyme (UbcM), putative [Aspergillus flavus NRRL3357]|gi|83772625|dbj|BAE62753.1| unnamed protein product [Aspergillus oryzae RIB40]|gi|220692696|gb|EED49042.1| ubiquitin conjugating enzyme (UbcM), putative [Aspergillus flavus NRRL3357]|gi|39…
XP_002374649.1	465	4499.21	14097.5	1.64769	Up	0.860868	ubiquitin-40S ribosomal protein S31 fusion protein [Aspergillus flavus NRRL3357]	K02977|1|4e-111|315|afv:AFLA_031390|small subunit ribosomal protein S27Ae (A)	GO:0005622//intracellular;GO:0005840//ribosome	GO:0003735//structural constituent of ribosome	GO:0006412//translation	gi|169770719|ref|XP_001819829.1|/1.2e-85/ubiquitin-40S ribosomal protein S31 fusion protein [Aspergillus oryzae RIB40]|gi|238486822|ref|XP_002374649.1| ubiquitin-40S ribosomal protein S31 fusion protein [Aspergillus flavus NRRL3357]|gi|83767688|dbj|BAE57827.1| unnamed protein product [Aspergillus oryzae RIB40]|gi|220699528|gb|EED55867.1| ubiquitin (UbiC), putative [Aspergillus flavus NRRL3357]|gi…
XP_002374380.1	471	1845.72	5150.76	1.4806	Up	0.846776	ubiquitin-60S ribosomal protein L40 fusion protein [Aspergillus flavus NRRL3357]	K02927|1|4e-112|318|afv:AFLA_028700|large subunit ribosomal protein L40e (A)	-	-	-	gi|317145132|ref|XP_001820063.2|/2.4e-84/ubiquitin-60S ribosomal protein L40 fusion protein [Aspergillus oryzae RIB40]
XP_002377168.1	936	90.39	229.397	1.34361	Up	0.801229	UBX domain protein, putative [Aspergillus flavus NRRL3357]	-	-	GO:0046872//metal ion binding	-	gi|169773843|ref|XP_001821390.1|/1.2e-172/UBX domain protein [Aspergillus oryzae RIB40]|gi|238491862|ref|XP_002377168.1| UBX domain protein, putative [Aspergillus flavus NRRL3357]|gi|83769251|dbj|BAE59388.1| unnamed protein product [Aspergillus oryzae RIB40]|gi|220697581|gb|EED53922.1| UBX domain protein, putative [Aspergillus flavus NRRL3357]|gi|391869084|gb|EIT78289.1| UBX domain protein [Asper…
XP_002377996.1	1353	58.0933	175.65	1.59626	Up	0.819625	universal stress protein family domain protein [Aspergillus flavus NRRL3357]	-	-	-	GO:0006950//response to stress	gi|238493519|ref|XP_002377996.1|/4.7e-259/universal stress protein family domain protein [Aspergillus flavus NRRL3357]|gi|220696490|gb|EED52832.1| universal stress protein family domain protein [Aspergillus flavus NRRL3357]
XP_002375493.1	1089	33.3333	106.187	1.67157	Up	0.805401	urease accessory protein UreD [Aspergillus flavus NRRL3357]	K03190|1|0.0|746|afv:AFLA_014730|urease accessory protein (A)	-	GO:0016151//nickel cation binding	GO:0006807//nitrogen compound metabolic process	gi|169762698|ref|XP_001727249.1|/1.7e-212/urease accessory protein UreD [Aspergillus oryzae RIB40]|gi|238488511|ref|XP_002375493.1| urease accessory protein UreD [Aspergillus flavus NRRL3357]|gi|83770277|dbj|BAE60410.1| unnamed protein product [Aspergillus oryzae RIB40]|gi|220697881|gb|EED54221.1| urease accessory protein UreD [Aspergillus flavus NRRL3357]|gi|391866759|gb|EIT76027.1| urease acces…
XP_002375338.1	651	59.81	7.65667	-2.9656	Down	0.837357	williams-beuren syndrome chromosome region, putative [Aspergillus flavus NRRL3357]	-	-	GO:0008168//methyltransferase activity	GO:0008152//metabolic process;GO:0032259//methylation	gi|238488201|ref|XP_002375338.1|/3.2e-120/williams-beuren syndrome chromosome region, putative [Aspergillus flavus NRRL3357]|gi|220697726|gb|EED54066.1| williams-beuren syndrome chromosome region, putative [Aspergillus flavus NRRL3357]
XP_002383715.1	873	37.14	113.063	1.60609	Up	0.803485	WW domain protein [Aspergillus flavus NRRL3357]	-	-	-	-	gi|169780830|ref|XP_001824879.1|/9.7e-177/WW domain protein [Aspergillus oryzae RIB40]|gi|238504972|ref|XP_002383715.1| WW domain protein [Aspergillus flavus NRRL3357]|gi|83773619|dbj|BAE63746.1| unnamed protein product [Aspergillus oryzae RIB40]|gi|220689829|gb|EED46179.1| WW domain protein [Aspergillus flavus NRRL3357]|gi|391867191|gb|EIT76441.1| WW domain protein [Aspergillus oryzae 3.042]|gi|…
XP_002383655.1	1071	93.22	5.24667	-4.15117	Down	0.891174	xylitol dehydrogenase [Aspergillus flavus NRRL3357]	K05351|1|0.0|725|afv:AFLA_097820|D-xylulose reductase [EC:1.1.1.9] (A)	-	GO:0016491//oxidoreductase activity;GO:0008270//zinc ion binding;GO:0046872//metal ion binding	GO:0055114//oxidation-reduction process	gi|238504852|ref|XP_002383655.1|/1.2e-206/xylitol dehydrogenase [Aspergillus flavus NRRL3357]|gi|220689769|gb|EED46119.1| xylitol dehydrogenase [Aspergillus flavus NRRL3357]
XP_002382229.1	702	259.883	96.8167	-1.42454	Down	0.813449	yippee family protein [Aspergillus flavus NRRL3357]	K15541|2|5e-119|359|aor:AOR_1_1332164|protein MPE1 (A)	-	-	-	gi|238501990|ref|XP_002382229.1|/1.1e-135/yippee family protein [Aspergillus flavus NRRL3357]|gi|220692466|gb|EED48813.1| yippee family protein [Aspergillus flavus NRRL3357]
XP_002376085.1	471	548.263	2313.23	2.07697	Up	0.883907	YjgH family protein [Aspergillus flavus NRRL3357]	-	-	-	-	gi|238489695|ref|XP_002376085.1|/1.8e-84/YjgH family protein [Aspergillus flavus NRRL3357]|gi|317137506|ref|XP_001727769.2| yjgH family protein [Aspergillus oryzae RIB40]|gi|220698473|gb|EED54813.1| YjgH family protein [Aspergillus flavus NRRL3357]
XP_002376278.1	573	30.23	101.61	1.74899	Up	0.810059	zinc knuckle domain protein (Byr3), putative [Aspergillus flavus NRRL3357]	K09250|1|7e-136|381|afv:AFLA_022580|cellular nucleic acid-binding protein (A)	-	GO:0003676//nucleic acid binding;GO:0008270//zinc ion binding;GO:0046872//metal ion binding	-	gi|238490081|ref|XP_002376278.1|/9.3e-120/zinc knuckle domain protein (Byr3), putative [Aspergillus flavus NRRL3357]|gi|83770972|dbj|BAE61105.1| unnamed protein product [Aspergillus oryzae RIB40]|gi|220698666|gb|EED55006.1| zinc knuckle domain protein (Byr3), putative [Aspergillus flavus NRRL3357]|gi|391871140|gb|EIT80305.1| E3 ubiquitin ligase interacting with arginine methyltransferase [Aspergi…
XP_002373107.1	1488	0.366667	40.5467	6.78897	Up	0.888609	ZIP Zinc transporter, putative [Aspergillus flavus NRRL3357]	K14709|1|0.0|1011|afv:AFLA_081920|solute carrier family 39 (zinc transporter), member 1/2/3 (A)	GO:0016020//membrane	GO:0046873//metal ion transmembrane transporter activity	GO:0030001//metal ion transport;GO:0055085//transmembrane transport	gi|238483737|ref|XP_002373107.1|/2.3e-290/ZIP Zinc transporter, putative [Aspergillus flavus NRRL3357]|gi|220701157|gb|EED57495.1| ZIP Zinc transporter, putative [Aspergillus flavus NRRL3357]|gi|391872786|gb|EIT81875.1| Fe2+/Zn2+ regulated transporter [Aspergillus oryzae 3.042]|gi|635509706|gb|KDE81661.1| Fe2+/Zn2+ regulated transporter [Aspergillus oryzae 100-8]
